# Supplementary material for: Analysis of 1,000 Type-Strain Genomes Improves Taxonomic Classification of Bacteroidetes
Source: Front Microbiol. 2019 Sep 23;10:2083. doi: 10.3389/fmicb.2019.02083 (PMC6767994; doi:10.3389/fmicb.2019.02083)
Supplement: Supplementary file 2 [file Table_1.XLSX]

## Sheet: Overview
SHEET	DESCRIPTION
Overview	This sheet.
Explanation of columns	Descriptions of all columns in all sheets.
Acronyms	Acronyms used in this table, particularly in the sheet with phenotypic information.
Augmented genome list	Information on all type-strain genomes used, including classification, origin of sequences and selected phenotypic features.
Alternative codings	Tested codings for the oxygen relationship character and resulting retention indexes.
Specific phenotypic comparisons	List of phenotypic features for taxa specifically discussed in the manuscript.
dDDH Bacteroides xylanolyticus	Digital DNA:DNA hybridization values for the closest relatives of Bacteroides xylanolyticus (within Clostridiales)
Supermatrix analyses	Quantitative features of the conducted supermatrix analyses
SH tests	Detection of significant conflicts between 16S rRNA gene and phylogenomic trees
Lewinella trees	List of protein-coding genes in the genome sequences of L. nigricans NBRC 102662, ID of cluster of orthologous genes in supermatrix analysis and result for Lewinella monophyly
Number changes	Number of gains and losses for production of flexirubins and gliding motility depending on the weight for loss and gain; based on MP reconstructions with PAUP* 4.0b10

## Sheet: Explanation_of_columns
SHEET	COLUMN	DESCRIPTION
Augmented genome list	Domain	Part of the hierarchical classification used and phylogenomically investigated in the manuscript.
Augmented genome list	Phylum	Part of the hierarchical classification used and phylogenomically investigated in the manuscript.
Augmented genome list	Class	Part of the hierarchical classification used and phylogenomically investigated in the manuscript.
Augmented genome list	Order	Part of the hierarchical classification used and phylogenomically investigated in the manuscript.
Augmented genome list	Family	Part of the hierarchical classification used and phylogenomically investigated in the manuscript.
Augmented genome list	Genus	Part of the hierarchical classification used and phylogenomically investigated in the manuscript.
Augmented genome list	Species	Part of the hierarchical classification used and phylogenomically investigated in the manuscript.
Augmented genome list	Subspecies	Part of the hierarchical classification used and phylogenomically investigated in the manuscript.
Augmented genome list	Strain	Part of the hierarchical classification used and phylogenomically investigated in the manuscript.
Augmented genome list	Genome_ID	Identifier for this genome sequence in the DSMZ-internal databases; left here for ease of reference in correspondence with the authors.
Augmented genome list	Inserted	Date of insertion of this genome sequence in the DSMZ-internal databases.
Augmented genome list	GC_Percent	Percent genomic G*C content as calculated from the genome sequence.
Augmented genome list	Base_Pairs	Total number of base pairs (overall size) as calculated from the genome sequence.
Augmented genome list	ITS_Length	Length of the internal transcribed spacer (ITS) sequence; given only for those genome sequence from which it could be inferred.
Augmented genome list	Confirmation	A crude indication of the origin of the genome sequence.
Augmented genome list	Biosample	Biosample accession number of this genome sequence in the NCBI databases (GenBank).
Augmented genome list	IMG_OID	Object ID of this genome sequence in the Integrated Microbial Genomes (IMG) database (Joint Genome Institute, JGI).
Augmented genome list	Type_Species	Whether the species from whose type strain the genome sequence was derived is the type species of its genus.
Augmented genome list	Cell_Length	Average length of the cells of this strain as given in the taxonomic literature, in micrometers.
Augmented genome list	Cell_Width	Average width of the cells of this strain as given in the taxonomic literature, in micrometers.
Augmented genome list	Flexirubin	Report of presence or absence of flexirubin-like pigments in this bacterium given in the taxonomic literature.
Augmented genome list	Carotenoids	Report of presence or absence of carotenoids (pigments) in this bacterium given in the taxonomic literature.
Augmented genome list	Oxygen	Report of the oxygen relationships of this bacterium as given in the taxonomic literature.
Augmented genome list	Gliding	Report of presence or absence of gliding motility (NOT other means of motility) in this bacterium given in the taxonomic literature.
Augmented genome list	Flagella	Report of presence or absence of flagella (NOT other means of motility) in this bacterium given in the taxonomic literature.
Augmented genome list	Menaquinones	Average length of the side chain of the menaquinones (number of isoprene residues) produced by this bacterium given in the taxonomic literature.
Alternative codings	Character	Identifier for the used encoding and the resulting character.
Alternative codings	Length	Parsimony score obtained by this encoding.
Alternative codings	P	P-value (tail probability from the tip-permutation test) score obtained by this encoding.
Alternative codings	RI	Parsimony retention index obtained by this encoding.
Alternative codings	Coding	Description of this encoding.
Specific phenotypic comparisons	ID	Identifier for this taxon in the DSMZ-internal files; left here for ease of reference in correspondence with the authors.
Specific phenotypic comparisons	Taxon	Taxon (of distinct ranks) for which this row summarizes the phenotypic information from the literature.
Specific phenotypic comparisons	References	Internally used but informative identifiers of the literature reference(s) from which the information was derived.
Specific phenotypic comparisons	DOIs	Digital object identifiers of the literature reference(s) from which the information was derived.
Specific phenotypic comparisons	Gram stain	Range of values for Gram reactions given for this group in the taxonomic literature.
Specific phenotypic comparisons	Cell morphology	Range of values for cell morphologies given for this group in the taxonomic literature.
Specific phenotypic comparisons	Motility (any)	Range of values for (any kind of) motility given for this group in the taxonomic literature.
Specific phenotypic comparisons	Flagella	Range of values for presence or absence of flagella given for this group in the taxonomic literature.
Specific phenotypic comparisons	Gliding motility	Range of values for presence or absence of gliding motility given for this group in the taxonomic literature.
Specific phenotypic comparisons	Major polar lipids	Range of values for major polar lipids given for this group in the taxonomic literature.
Specific phenotypic comparisons	Major fatty acids	Range of values for major fatty acids given for this group in the taxonomic literature.
Specific phenotypic comparisons	Major quinones	Range of values for major quinones given for this group in the taxonomic literature.
Specific phenotypic comparisons	Flexirubin-like pigments	Range of values for Flexirubin-like pigments given for this group in the taxonomic literature.
Specific phenotypic comparisons	Other pigments (not flexirubins)	Pigments other than flexirubins given for this group in the taxonomic literature.
Specific phenotypic comparisons	Oxygen relationship	Range of values for oxygen relationship given for this group in the taxonomic literature.
Specific phenotypic comparisons	Energy metabolism	Range of values for energy metabolism given for this group in the taxonomic literature.
Specific phenotypic comparisons	Catalase reaction	Range of values for catalase reaction given for this group in the taxonomic literature.
Specific phenotypic comparisons	Oxidase reaction	Range of values for oxidase reaction given for this group in the taxonomic literature.
Specific phenotypic comparisons	Temperature range	Range of values for optimum or overall temperature range for growth given for this group in the taxonomic literature. General indication of temperature preferences when numbers were not provided.
Specific phenotypic comparisons	Requires NaCl	Range of values for NaCl requirement for growth given for this group in the taxonomic literature.
Specific phenotypic comparisons	Traditionally calculated G+C content	Range of values for the traditionally calculated G+C content given for this group in the taxonomic literature.
Specific phenotypic comparisons	Sequence-derived G+C content	Range of values for sequence-derived G+C content. Omitted if the group was not sufficiently covered by type-strain genome sequences.
dDDH Bacteroides xylanolyticus	ID	Identifier for this genome comparison.
dDDH Bacteroides xylanolyticus	taxon_1	Left one of the two taxa whose type strain was compared.
dDDH Bacteroides xylanolyticus	taxon_2	Right one of the two taxa whose type strain was compared.
dDDH Bacteroides xylanolyticus	bioproject_1	Bioproject accession number of the genome sequence of the type strain of the left taxon used in the comparison.
dDDH Bacteroides xylanolyticus	bioproject_2	Bioproject accession number of the genome sequence of the type strain of the right taxon used in the comparison.
dDDH Bacteroides xylanolyticus	deposit_1	Type strain of the left taxon used in the comparison.
dDDH Bacteroides xylanolyticus	deposit_2	The type strain of the right taxon used in the comparison.
dDDH Bacteroides xylanolyticus	genome_1	Identifier in the DSMZ-internal databases for the genome sequence of the type strain of the left taxon used in the comparison.
dDDH Bacteroides xylanolyticus	genome_2	Identifier in the DSMZ-internal databases for the genome sequence of the type strain of the right taxon used in the comparison.
dDDH Bacteroides xylanolyticus	digital_ddh_d4	Digital DNA:DNA hybridization value calculated between the two genome sequences.
dDDH Bacteroides xylanolyticus	ci_lower_bound_d4	Lower bound of the confidence interval of the digital DNA:DNA hybridization value calculated between the two genome sequences.
dDDH Bacteroides xylanolyticus	ci_upper_bound_d4	Upper bound of the confidence interval of the digital DNA:DNA hybridization value calculated between the two genome sequences.
Supermatrix analyses	Dataset	Name of the analyzed subset of the data; same name is used in Supplementary File S2, which shows the results.
Supermatrix analyses	Matrix	Kind of supermatrix that was constructed from this dataset.
Supermatrix analyses	Number of genes	Number of genes ending up in this supermatrix.
Supermatrix analyses	Number of characters	Total number of characters resulting from this number of genes.
SH tests	Dataset	Name of the supermatrix data set (subset of the entire Bacteroidetes data set) whose tree was compared against the 16S rRNA gene (for the same strain selection).
SH tests	Constraint tree	Methods used to infer the supermatrix tree.
SH tests	Likelihood	Likelihood of the overall best rRNA gene tree. i.e., likelihood of the unconstrained tree.
SH tests	Delta	Difference in likelihood between the overall best and the constrained rRNA gene tree.
SH tests	SD	Estimated standard deviation of the likelihood of the overall best tree.
SH tests	Significantly worse, alpha = 0.01	Result of the Shimodaira-Hasegawa test as implemented in RAxML.
SH tests	Purpose	Reason for conducting this comparison.
SH tests	Support of critical branches in ML tree	Textual description of the bootstrap support of the branches in the 16S rRNA gene tree that differed from the supermatrix topology.
SH tests	Conflict in 16S rRNA gene tree	Textual description of conflict between the 16S rRNA gene tree and the supermatrix topology. Indicates whether the latter was poorly supported (in which case the SH test is of limited informative value).
Lewinella trees	cluster_id	Identifier of the gene cluster. Negative if cluster was not used (< 4 sequences).
Lewinella trees	protein_id	Identifier of the gene in the DSMZ-internal databases.
Lewinella trees	original_protein_id	INSDC accession number or IMG object ID of the Lewinella nigricans NBRC 102662 gene found in this gene cluster.
Lewinella trees	seq_start	Start position of the gene in the contig of the genome sequence of the Lewinella nigricans NBRC 102662 gene found in this gene cluster.
Lewinella trees	seq_end	End position of the gene in the contig of the genome sequence of the Lewinella nigricans NBRC 102662 gene found in this gene cluster.
Lewinella trees	original_wgs_id	INSDC accession number or IMG object ID of the contig within the Lewinella nigricans NBRC 102662 genome from which this gene originated.
Lewinella trees	Taxon	Taxon of interest in phylogenetic inference from this gene. Usually the genus Lewinella.
Lewinella trees	Category	Linnaean category of this taxon.
Lewinella trees	Status	Result obtained for this taxon and this gene, i.e. whether the gene tree showed this taxon as mono-, poly- or paraphyletic.
Lewinella trees	Contains	For a paraphyletic target taxon, the contained other taxa of the same rank.
Lewinella trees	Num.nodes	Number of nodes that are in conflict with the monophyly of the taxon of interest.
Lewinella trees	Max.support	Maximum support among the nodes that are in conflict with the monophyly of the taxon of interest.
Number changes	Character	Character investigated in ancestral character-state reconstruction on the phylogenomic tree.
Number changes	Weight 0→1 vs. 1 → 0	Weight used for the change from absence to presence (gain) relative to the change from presence to absence (loss).
Number changes	Change	Kind of change that was reconstructed.
Number changes	Count	Number of changes of this kind that were reconstructed.
Number changes	Comment	Explanation for specific weighting regimes.

## Sheet: Acronyms
Acronym	Meaning
DPC	diphosphatidylcholin
DPG	diphosphatidylglycerol
PC	phosphatidylcholin
PDME	phosphatidyldimethylethanolamine
PE	phosphatidylethanolamine
PG	phosphatidylglycerol
PS	phosphatidylserine

## Sheet: Augmented_genome_list
Domain	Phylum	Class	Order	Family	Genus	Species	Subspecies	Strain	Genome_ID	Inserted	GC_Percent	Base_Pairs	Number_Proteins	ITS_Length	Confirmation	Biosample	IMG_OID	Type_Species	Cell_Length	Cell_Width	Flexirubin	Carotenoids	Oxygen	Gliding	Flagella	Menaquinones
Bacteria	Bacteroidetes	Bacteroidia	Bacteroidales	Bacteroidaceae	Bacteroides	Bacteroides helcogenes		Bacteroides helcogenes DSM 20613	13	2012-12-12 12:12:12	44.7175	3998906	3244	527	GEBA	SAMN00138952	649633012	false	2.4	0.55	false	false	anaerobic	false	false
Bacteria	Bacteroidetes	Flavobacteriia	Flavobacteriales	Flavobacteriaceae	Capnocytophaga	Capnocytophaga ochracea		Capnocytophaga ochracea DSM 7271	18	2012-12-12 12:12:12	39.588	2612925	2171	610	GEBA	SAMN00001911	644736338	true	3.35	0.415			facultatively anaerobic	true	false
Bacteria	Bacteroidetes	Flavobacteriia	Flavobacteriales	Flavobacteriaceae	Cellulophaga	Cellulophaga algicola		Cellulophaga algicola DSM 14237	21	2012-12-12 12:12:12	33.7662	4888353	4163	682	GEBA	SAMN00190054	649633031	false	2.75	0.45	false		aerobic	true	false
Bacteria	Bacteroidetes	Chitinophagia	Chitinophagales	Chitinophagaceae	Chitinophaga	Chitinophaga pinensis		Chitinophaga pinensis DSM 2588	22	2012-12-12 12:12:12	45.2271	9127347	7192	198	GEBA	SAMN00001914	644736340	true	40	0.65			facultatively anaerobic	true	false
Bacteria	Verrucomicrobia	Opitutae	Puniceicoccales	Puniceicoccaceae	Coraliomargarita	Coraliomargarita akajimensis		Coraliomargarita akajimensis DSM 45221	24	2012-12-12 12:12:12	53.6018	3750771	3120	570	GEBA	SAMN02598501	646564524	true	0.85				aerobic	false	false	7
Bacteria	Bacteroidetes	Cytophagia	Cytophagales	Cytophagaceae	Dyadobacter	Dyadobacter fermentans		Dyadobacter fermentans DSM 18053	33	2012-12-12 12:12:12	51.545	6967790	5719	192	GEBA	SAMN02598437	644736356	true	1.375		true		aerobic	false	false
Bacteria	Planctomycetes	Planctomycetacia	Planctomycetales	Isosphaeraceae	Isosphaera	Isosphaera pallida		Isosphaera pallida ATCC 43644	45	2012-12-12 12:12:12	62.4905	5529304	3722	763	GEBA	SAMN00138929	649633058	true	2.75			true	aerobic	true	false
Bacteria	Bacteroidetes	Cytophagia	Cytophagales	Cytophagaceae	Leadbetterella	Leadbetterella byssophila		Leadbetterella byssophila DSM 17132	50	2012-12-12 12:12:12	40.4136	4059653	3465	311	GEBA	SAMN00191237	649633063	true	4.5	0.75	true		aerobic	false	false	7
Bacteria	Deinococcus-Thermus	Deinococci	Thermales	Thermaceae	Meiothermus	Meiothermus ruber		Meiothermus ruber DSM 1279	52	2012-12-12 12:12:12	63.3844	3097457	3014		GEBA	SAMN00002601	646564545	true	4.5	0.65		true	aerobic	false	false	8
Bacteria	Deinococcus-Thermus	Deinococci	Thermales	Thermaceae	Meiothermus	Meiothermus silvanus		Meiothermus silvanus DSM 9946	53	2012-12-12 12:12:12	62.7153	3721669	3505		GEBA	SAMN02598469	646564546	false	0.65				aerobic	false	false	8
Bacteria	Bacteroidetes	Bacteroidia	Bacteroidales	Paludibacteraceae	Paludibacter	Paludibacter propionicigenes		Paludibacter propionicigenes DSM 17365	60	2012-12-12 12:12:12	38.8567	3685504	3020	784	GEBA	SAMN00016731	649633080	true	1.5	0.55			anaerobic	false	false	8
Bacteria	Bacteroidetes	Sphingobacteriia	Sphingobacteriales	Sphingobacteriaceae	Pedobacter	Pedobacter heparinus		Pedobacter heparinus DSM 2366	61	2012-12-12 12:12:12	42.0489	5167383	4252	577	GEBA	SAMN02598456	644736398	true	6	0.5	false		aerobic	true	false	7
Bacteria	Planctomycetes	Planctomycetacia	Planctomycetales	Planctomycetaceae	Pirellula	Pirellula staleyi		Pirellula staleyi DSM 6068	62	2012-12-12 12:12:12	57.4647	6196199	4717		GEBA	SAMN00120219	646311948	true	3	0.75			aerobic
Bacteria	Planctomycetes	Planctomycetacia	Planctomycetales	Planctomycetaceae	Planctopirus	Planctopirus limnophila		Planctopirus limnophila DSM 3776	63	2012-12-12 12:12:12	53.6845	5460085	4258		GEBA	SAMN02598463	646564559	true	1.3				aerobic	false	true
Bacteria	Rhodothermaeota	Rhodothermia	Rhodothermales	Rhodothermaceae	Rhodothermus	Rhodothermus marinus		Rhodothermus marinus DSM 4252	64	2012-12-12 12:12:12	64.3039	3386737	2863	446	GEBA	SAMN00002700	646311949	true	2.25	0.5			aerobic	false	false
Bacteria	Bacteroidetes	Cytophagia	Cytophagales	Cytophagaceae	Spirosoma	Spirosoma linguale		Spirosoma linguale DSM 74	72	2012-12-12 12:12:12	50.1489	8491258	6938	242	GEBA	SAMN00002598	646311954	true	25.75	0.75			aerobic	false	false
Bacteria	Deinococcus-Thermus	Deinococci	Deinococcales	Trueperaceae	Truepera	Truepera radiovictrix		Truepera radiovictrix DSM 17093	86	2012-12-12 12:12:12	68.139	3260398	2945		GEBA	SAMN02598522	646564586	true	1.625				aerobic	false	false	8
Bacteria	Bacteroidetes	Flavobacteriia	Flavobacteriales	Flavobacteriaceae	Weeksella	Weeksella virosa		Weeksella virosa DSM 16922	89	2012-12-12 12:12:12	35.9217	2272954	2049	562	GEBA	SAMN00713585	650377986	true	2.5		false	false	aerobic	false	false
Bacteria	Bacteroidetes	Bacteroidia	Bacteroidales	Bacteroidaceae	Bacteroides	Bacteroides coprosuis		Bacteroides coprosuis DSM 18011	91	2012-12-12 12:12:12	34.991	2991698	2393	405	GEBA	SAMN02256469	2503982039	false	1.9	1			anaerobic	false	false
Bacteria	Bacteroidetes	Bacteroidia	Bacteroidales	Bacteroidaceae	Bacteroides	Bacteroides salanitronis		Bacteroides salanitronis DSM 18170	92	2012-12-12 12:12:12	46.4907	4308663	3641	373	GEBA	SAMN00713589	649633013	false	3.2	0.55			anaerobic	false	false	11.5
Bacteria	Bacteroidetes	Flavobacteriia	Flavobacteriales	Flavobacteriaceae	Cellulophaga	Cellulophaga lytica		Cellulophaga lytica DSM 7489	93	2012-12-12 12:12:12	32.1109	3765936	3284	670	GEBA	SAMN00713590	649633032	true	27.5	0.5	false	false	aerobic	true	false
Bacteria	Deinococcus-Thermus	Deinococci	Deinococcales	Deinococcaceae	Deinococcus	Deinococcus maricopensis		Deinococcus maricopensis DSM 21211	94	2012-12-12 12:12:12	69.825	3498530	3264		GEBA	SAMN00713579	649633034	false	4.5	2			aerobic	false	false
Bacteria	Deinococcus-Thermus	Deinococci	Thermales	Thermaceae	Oceanithermus	Oceanithermus profundus		Oceanithermus profundus DSM 14977	96	2012-12-12 12:12:12	69.8148	2439291	2373		GEBA	SAMN00138957	649633077	true		0.6	false	false	microaerophilic	false	false	8.5
Bacteria	Bacteroidetes	Bacteroidia	Marinilabiliales	Marinifilaceae	Odoribacter	Odoribacter splanchnicus		Odoribacter splanchnicus DSM 20712	97	2012-12-12 12:12:12	43.3585	4392288	3497	385	GEBA	SAMN00713588	649633078	true	1.75	0.7			anaerobic	false	false
Bacteria	Bacteroidetes	Flavobacteriia	Flavobacteriales	Flavobacteriaceae	Riemerella	Riemerella anatipestifer		Riemerella anatipestifer DSM 15868	98	2012-12-12 12:12:12	35.0101	2155121	1972	530	GEBA	SAMN00138930	649633092	true	1.75	0.4	false	false	microaerophilic	false	false	6
Bacteria	Bacteroidetes	Saprospiria	Saprospirales	Haliscomenobacteraceae	Haliscomenobacter	Haliscomenobacter hydrossis		Haliscomenobacter hydrossis DSM 1100	103	2012-12-12 12:12:12	47.1031	8771651	6752	588	GEBA	SAMN00713614	2504756004	true	4	0.4		true	aerobic	false	false
Bacteria	Bacteroidetes	Flavobacteriia	Flavobacteriales	Crocinitomicaceae	Fluviicola	Fluviicola taffensis		Fluviicola taffensis DSM 16823	108	2012-12-12 12:12:12	36.4947	4633577	4033	362	GEBA	SAMN00713599	2503707007	true	3.6	0.45	true		aerobic	true	false	6
Bacteria	Bacteroidetes	Sphingobacteriia	Sphingobacteriales	Sphingobacteriaceae	Pseudopedobacter	Pseudopedobacter saltans		Pseudopedobacter saltans DSM 12145	110	2012-12-12 12:12:12	36.5826	4635236	3792	421	GEBA	SAMN00103626	649633082	false			false		aerobic	true	false	7
Bacteria	Deinococcus-Thermus	Deinococci	Thermales	Thermaceae	Marinithermus	Marinithermus hydrothermalis		Marinithermus hydrothermalis DSM 14884	118	2012-12-12 12:12:12	68.0758	2269167	2205		GEBA	SAMN00713602	2504643006	true	8.45	0.95			aerobic	false	false	8
Bacteria	Bacteroidetes	Cytophagia	Cytophagales	Cytophagaceae	Runella	Runella slithyformis		Runella slithyformis DSM 19594	119	2012-12-12 12:12:12	46.5897	6568739	5476	342	GEBA	SAMN02232050	2505679030	true	14				aerobic	false	false
Bacteria	Bacteroidetes	Flavobacteriia	Flavobacteriales	Flavobacteriaceae	Muricauda	Muricauda ruestringensis		Muricauda ruestringensis DSM 13258	122	2012-12-12 12:12:12	41.358	3842422	3432	647	GEBA	SAMN02232041	2505679007	true	1.9	0.45	false		facultatively anaerobic	false	false
Bacteria	Deinococcus-Thermus	Deinococci	Deinococcales	Deinococcaceae	Deinococcus	Deinococcus proteolyticus		Deinococcus proteolyticus DSM 20540	125	2012-12-12 12:12:12	66.1627	2147060	1975		GEBA	SAMN00016729	649633035	false	1.5			true	aerobic	false	false
Bacteria	Bacteroidetes	Cytophagia	Cytophagales	Flammeovirgaceae	Marivirga	Marivirga tractuosa		Marivirga tractuosa DSM 4126	134	2012-12-12 12:12:12	35.5168	4516490	3757	604	GEBA	SAMN00138949	649633065	true	30	0.45	false	true	aerobic	true	false	7
Bacteria	Bacteroidetes	Flavobacteriia	Flavobacteriales	Cryomorphaceae	Owenweeksia	Owenweeksia hongkongensis		Owenweeksia hongkongensis DSM 17368	137	2012-12-12 12:12:12	40.2335	4000057	3485	418	GEBA	SAMN02261417	2508501098	true	2.25	0.4	false	true	aerobic			6
Bacteria	Bacteroidetes	Bacteroidia	Bacteroidales	Prevotellaceae	Prevotella	Prevotella multisaccharivorax		Prevotella multisaccharivorax DSM 17128	138	2012-12-12 12:12:12	48.306	3387522	2710		GEBA	SAMN02256517	2503754046	false	5.4	0.8			anaerobic	false	false	11.5
Bacteria	Bacteroidetes	Bacteroidia	Bacteroidales	Porphyromonadaceae	Porphyromonas	Porphyromonas asaccharolytica		Porphyromonas asaccharolytica DSM 20707	184	2013-11-27 19:08:14	52.4682	2186370	1699	754	GEBA	SAMN00713611	2504756018	true	2.25	1.15			anaerobic	false	false	10
Bacteria	Bacteroidetes	Bacteroidia	Bacteroidales	Tannerellaceae	Parabacteroides	Parabacteroides distasonis		Parabacteroides distasonis ATCC 8503	185	2013-11-27 19:08:37	45.0596	4811379	3850	440	TYGS-GOLD	SAMN02604310	640753039	true	2	0.65	false	false	anaerobic	false	false	9.5
Bacteria	Bacteroidetes	Bacteroidia	Bacteroidales	Tannerellaceae	Tannerella	Tannerella forsythia		Tannerella forsythia ATCC 43037	186	2013-11-27 19:09:06	46.976	3405521	3001	738	TYGS-GOLD	SAMN02604009	2512047036	true	15.5	0.4			anaerobic	false	false	10.5
Bacteria	Bacteroidetes	Bacteroidia	Bacteroidales	Porphyromonadaceae	Porphyromonas	Porphyromonas gingivalis		Porphyromonas gingivalis ATCC 33277	187	2013-11-27 19:10:08	48.3593	2354886	2090	770	TYGS-GOLD	SAMD00060922	642555148	false	1.5	0.5			anaerobic
Bacteria	Bacteroidetes	Bacteroidia	Bacteroidales	Prevotellaceae	Prevotella	Prevotella melaninogenica		Prevotella melaninogenica ATCC 25845	188	2013-11-27 19:10:50	40.9833	3168282	2296	548	TYGS-GOLD	SAMN00001916	648028051	true	1.7	0.65	false	false	anaerobic	false	false
Bacteria	Fibrobacteres	Fibrobacteria	Fibrobacterales	Fibrobacteraceae	Fibrobacter	Fibrobacter succinogenes		Fibrobacter succinogenes S85	189	2013-11-27 19:11:14	48.0491	3843004	2871	426	TYGS-GOLD	SAMN02603971	650377942	true	1.4	0.4			anaerobic
Bacteria	Bacteroidetes	Bacteroidia	Bacteroidales	Bacteroidaceae	Bacteroides	Bacteroides thetaiotaomicron		Bacteroides thetaiotaomicron VPI 5482	190	2013-11-27 19:11:57	42.8603	6293399	4825	532	TYGS-GOLD	SAMN02604314	637000026	false					anaerobic
Bacteria	Bacteroidetes	Bacteroidia	Bacteroidales	Bacteroidaceae	Bacteroides	Bacteroides vulgatus		Bacteroides vulgatus ATCC 8482	191	2013-11-27 19:12:26	42.2015	5163189	4065	437	TYGS-GOLD	SAMN02604309	640753008	false	1.6		false	false		false	false
Bacteria	Bacteroidetes	Bacteroidia	Bacteroidales	Prevotellaceae	Prevotella	Prevotella dentalis		Prevotella dentalis DSM 3688	192	2013-11-27 19:14:03	55.8524	3350206	2544	818	GEBA	SAMN02232045	2509276066	false	1.5	0.7			anaerobic	false	false
Bacteria	Bacteroidetes	Bacteroidia	Bacteroidales	Rikenellaceae	Alistipes	Alistipes finegoldii		Alistipes finegoldii DSM 17242	193	2013-11-27 19:14:28	56.6457	3734239	3110	272	GEBA	SAMN02232007	2509601035	false	1.4	0.2			anaerobic
Bacteria	Bacteroidetes	Flavobacteriia	Flavobacteriales	Flavobacteriaceae	Aequorivita	Aequorivita sublithincola		Aequorivita sublithincola DSM 14238	194	2013-11-27 19:14:54	36.1913	3520671	3140	731	GEBA	SAMN02232006	2509276063	false	10.25	0.45	false	true	aerobic	false	false
Bacteria	Bacteroidetes	Flavobacteriia	Flavobacteriales	Flavobacteriaceae	Croceibacter	Croceibacter atlanticus		Croceibacter atlanticus HTCC2559	195	2013-11-27 19:15:19	33.9	2952962	2702	462	TYGS-GOLD	SAMN02603922	2526164557	true	2.15	0.45	false	true	aerobic	false	false
Bacteria	Bacteroidetes	Flavobacteriia	Flavobacteriales	Flavobacteriaceae	Ornithobacterium	Ornithobacterium rhinotracheale		Ornithobacterium rhinotracheale DSM 15997	196	2013-11-27 19:16:23	37.2176	2399175	2267	569	GEBA	SAMN02261366	2509601001	true	2	0.55			aerobic	false	false	7
Bacteria	Bacteroidetes	Flavobacteriia	Flavobacteriales	Flavobacteriaceae	Psychroflexus	Psychroflexus torquis		Psychroflexus torquis ATCC 700755	197	2013-11-27 19:16:48	34.5253	4321832	3526	612	TYGS-GOLD	SAMN02603919		true	27.5	0.95	false	true	aerobic	true	false	6
Bacteria	Bacteroidetes	Flavobacteriia	Flavobacteriales	Flavobacteriaceae	Robiginitalea	Robiginitalea biformata		Robiginitalea biformata HTCC2501	198	2013-11-27 19:17:13	55.2933	3530383	3211	938	TYGS-GOLD	SAMN02603916	646311950	true	3.6	0.5	false	true	aerobic	false	false	6
Bacteria	Bacteroidetes	Flavobacteriia	Flavobacteriales	Flavobacteriaceae	Zunongwangia	Zunongwangia profunda		Zunongwangia profunda SM-A87	199	2013-11-27 19:17:39	36.2185	5128187	4653	732	TYGS-GOLD	SAMN02603855	646564591	true	2.4	0.45	false		aerobic	false	false	6
Bacteria	Bacteroidetes	Chitinophagia	Chitinophagales	Chitinophagaceae	Niastella	Niastella koreensis		Niastella koreensis DSM 17620	200	2013-11-27 19:18:09	44.8697	9033684	7174	468	GEBA	SAMN02232043	2506520016	true	30	0.45	false		aerobic	false	false	7
Bacteria	Bacteroidetes	Cytophagia	Cytophagales	Cyclobacteriaceae	Belliella	Belliella baltica		Belliella baltica DSM 15883	201	2013-11-27 19:18:46	36.8131	4196595	3680	255	GEBA	SAMN02232009	2509276058	true	1.95	0.4	false	true	aerobic	false
Bacteria	Bacteroidetes	Cytophagia	Cytophagales	Cyclobacteriaceae	Cyclobacterium	Cyclobacterium marinum		Cyclobacterium marinum DSM 745	202	2013-11-27 19:19:14	38.1461	6221273	5000	367	GEBA	SAMN02261369	2506381023	true	1.15	0.5	false	true	aerobic	false	false	7
Bacteria	Bacteroidetes	Cytophagia	Cytophagales	Cyclobacteriaceae	Echinicola	Echinicola vietnamensis		Echinicola vietnamensis DSM 17526	203	2013-11-27 19:19:46	44.7537	5608040	4547	194	GEBA	SAMN02232018	2509276020	false	1.7	0.45	false	true	aerobic	true	false	7
Bacteria	Bacteroidetes	Cytophagia	Cytophagales	Cytophagaceae	Cytophaga	Cytophaga hutchinsonii		Cytophaga hutchinsonii ATCC 33406	204	2013-11-27 19:20:15	38.8465	4433218	3785	301	TYGS-GOLD	SAMN02598536	637000087	true					aerobic
Bacteria	Bacteroidetes	Cytophagia	Cytophagales	Cytophagaceae	Emticicia	Emticicia oligotrophica		Emticicia oligotrophica DSM 17448	205	2013-11-27 19:22:07	35.5831	5220361	4267	485	GEBA	SAMN02232019	2506485001	true	3.5	0.35	false		aerobic	false	false
Bacteria	Bacteroidetes	Sphingobacteriia	Sphingobacteriales	Sphingobacteriaceae	Solitalea	Solitalea canadensis		Solitalea canadensis DSM 3403	206	2013-11-27 19:22:38	37.3085	5202069	4310	444	GEBA	SAMN02232052	2509276062	false	31.5		false	false	aerobic	true	false	7
Bacteria	Bacteroidetes	Cytophagia	Cytophagales	Bernardetiaceae	Bernardetia	Bernardetia litoralis		Bernardetia litoralis DSM 6794	207	2013-11-27 19:23:06	30.6718	4919337	3878	505	GEBA	SAMN02261370	2509276059	true	15	0.6		false	aerobic	true	false
Bacteria	Rhodothermaeota	Rhodothermia	Rhodothermales	Salinibacteraceae	Salinibacter	Salinibacter ruber		Salinibacter ruber DSM 13855	208	2013-11-27 19:23:51	66.1348	3587328	2833	575	TYGS-GOLD	SAMN02604045	637000250	true	4	0.4		true	aerobic	false	true	7
Bacteria	Chlamydiae-Phylum	Chlamydiae	Chlamydiales	Chlamydiaceae	Chlamydia	Chlamydia pecorum		Chlamydia pecorum E58	210	2013-11-27 19:25:11	41.076	1106197	988	237	TYGS-GOLD	SAMN02603383	650716022	false
Bacteria	Chlamydiae-Phylum	Chlamydiae	Chlamydiales	Chlamydiaceae	Chlamydia	Chlamydia pneumoniae		Chlamydia pneumoniae TW-183	211	2013-11-27 19:25:32	40.5762	1225935	1113	235	TYGS-GOLD	SAMN02602979	637000071	false	0.44	0.38
Bacteria	Chlamydiae-Phylum	Chlamydiae	Chlamydiales	Chlamydiaceae	Chlamydia	Chlamydia psittaci		Chlamydia psittaci 6BC	212	2013-11-27 19:26:09	39.0227	1179220	1009	236	TYGS-GOLD	SAMN02603382	651053015	false	0.65					false	false
Bacteria	Chlamydiae-Phylum	Chlamydiae	Chlamydiales	Chlamydiaceae	Chlamydia	Chlamydia trachomatis		Chlamydia trachomatis A/Har-13	213	2013-11-27 19:26:46	41.2667	1051969	919	255	TYGS-GOLD	SAMN02603498	637000063	true						false	false
Bacteria	Chlamydiae-Phylum	Chlamydiae	Chlamydiales	Chlamydiaceae	Chlamydia	Chlamydia caviae		Chlamydia caviae GPIC	214	2013-11-27 19:27:22	39.1856	1181356	1005	236	TYGS-GOLD	SAMN02603993	637000066	false
Bacteria	Chlamydiae-Phylum	Chlamydiae	Chlamydiales	Simkaniaceae	Simkania	Simkania negevensis		Simkania negevensis Z	215	2013-11-27 19:28:00	41.6018	2628308	2518	303	TYGS-GOLD	SAMEA2272380	650716085	true
Bacteria	Chlamydiae-Phylum	Chlamydiae	Chlamydiales	Waddliaceae	Waddlia	Waddlia chondrophila		Waddlia chondrophila WSU 86-1044	216	2013-11-27 19:28:41	43.7351	2131905	1956	298	TYGS-GOLD	SAMN02603402	646564588	true
Bacteria	Chlorobi	Chlorobia	Chlorobiales	Chlorobiaceae	Chlorobaculum	Chlorobaculum tepidum		Chlorobaculum tepidum TLS	217	2013-11-27 19:29:03	56.5298	2154939	2255	480	TYGS-GOLD	SAMN02604006	637000073	true	1.95	0.7		true	anaerobic	false	false
Bacteria	Chlorobi	Chlorobia	Chlorobiales	Chlorobiaceae	Chlorobium	Chlorobium clathratiforme		Chlorobium clathratiforme BU 1	218	2013-11-27 19:29:27	48.0776	3018238	2707	496	TYGS-GOLD	SAMN02598283	642555146	false		0.95		true	anaerobic	false	false
Bacteria	Chlorobi	Chlorobia	Chlorobiales	Chlorobiaceae	Chlorobium	Chlorobium limicola		Chlorobium limicola DSM 245	219	2013-11-27 19:29:51	51.3168	2763181	2434	503	TYGS-GOLD	SAMN02598270	642555121	true		0.9		true	anaerobic	false	false
Bacteria	Chlorobi	Chlorobia	Chlorobiales	Chlorobiaceae	Chlorobium	Chlorobium luteolum		Chlorobium luteolum DSM 273	220	2013-11-27 19:30:15	57.33	2364842	2083	510	TYGS-GOLD	SAMN02598284	637000205	false	1.6	0.75		true	anaerobic	false	false
Bacteria	Chlorobi	Chlorobia	Chlorobiales	Chlorobiaceae	Chlorobium	Chlorobium phaeobacteroides		Chlorobium phaeobacteroides DSM 266	221	2013-11-27 19:30:37	48.3514	3133902	2650	572	TYGS-GOLD	SAMN02598273	639633020	false	2	0.7		true	anaerobic	false	false
Bacteria	Chlorobi	Chlorobia	Chlorobiales	Chlorobiaceae	Chloroherpeton	Chloroherpeton thalassium		Chloroherpeton thalassium ATCC 35110	222	2013-11-27 19:31:03	45.0389	3293456	2710	503	TYGS-GOLD	SAMN02598461	642555123	true	19	1		true		true	false
Bacteria	Chlorobi	Chlorobia	Chlorobiales	Chlorobiaceae	Prosthecochloris	Prosthecochloris aestuarii		Prosthecochloris aestuarii DSM 271	223	2013-11-27 19:31:45	50.1051	2579695	2327	517	TYGS-GOLD	SAMN02598281	642555149	true	1.1	0.6			anaerobic	false	false
Bacteria	Chlorobi	Ignavibacteria	Ignavibacteriales	Ignavibacteriaceae	Ignavibacterium	Ignavibacterium album		Ignavibacterium album JCM 16511	224	2013-11-27 19:32:09	33.9331	3658997	3195	491	TYGS-GOLD	SAMN02603949	2513237218	true	8.75	0.25			facultatively anaerobic	false	false	7
Bacteria	Deinococcus-Thermus	Deinococci	Deinococcales	Deinococcaceae	Deinococcus	Deinococcus deserti		Deinococcus deserti VCD115	232	2013-11-27 19:38:45	62.9703	3855329	3459		TYGS-GOLD	SAMN02603250	643692020	false					aerobic	false	false	8
Bacteria	Deinococcus-Thermus	Deinococci	Deinococcales	Deinococcaceae	Deinococcus	Deinococcus geothermalis		Deinococcus geothermalis DSM 11300	233	2013-11-27 19:39:47	66.472	3247017	3054		TYGS-GOLD	SAMN02598303	641228488	false	1.6					false	false
Bacteria	Deinococcus-Thermus	Deinococci	Deinococcales	Deinococcaceae	Deinococcus	Deinococcus gobiensis		Deinococcus gobiensis I-0	234	2013-11-27 19:41:56	69.152	4406027	4340	4551	TYGS-GOLD	SAMN02603039	2512564069	false	1.6				facultatively anaerobic	false	false	8
Bacteria	Deinococcus-Thermus	Deinococci	Deinococcales	Deinococcaceae	Deinococcus	Deinococcus peraridilitoris		Deinococcus peraridilitoris DSM 19664	235	2013-11-27 19:42:59	63.6943	4513714	4183		GEBA	SAMN02261392	2509276065	false	2	1.75			aerobic	false	false
Bacteria	Deinococcus-Thermus	Deinococci	Thermales	Thermaceae	Thermus	Thermus thermophilus		Thermus thermophilus HB8	236	2013-11-27 19:44:05	69.4962	2116049	2238		TYGS-GOLD	SAMD00061070	637000323	false
Bacteria	Gemmatimonadetes-Phylum	Gemmatimonadetes	Gemmatimonadales	Gemmatimonadaceae	Gemmatimonas	Gemmatimonas aurantiaca		Gemmatimonas aurantiaca T-27	324	2013-11-27 20:43:05	64.2744	4636964	3935	326	TYGS-GOLD	SAMD00060909	643692024	true	2.85	0.7			aerobic			9
Bacteria	Nitrospirae-Phylum	Nitrospira-Class	Nitrospirales	Nitrospiraceae	Thermodesulfovibrio	Thermodesulfovibrio yellowstonii		Thermodesulfovibrio yellowstonii DSM 11347	325	2013-11-27 20:43:31	34.1289	2003803	2033	80	TYGS-GOLD	SAMN02603929	643348581	true	1.5	0.3			anaerobic	false	true
Bacteria	Planctomycetes	Planctomycetacia	Planctomycetales	Planctomycetaceae	Rubinisphaera	Rubinisphaera brasiliensis		Rubinisphaera brasiliensis DSM 5305	326	2013-11-27 20:43:57	56.4486	6006602	4750		GEBA	SAMN00103628	649633083	true	1.25				facultatively anaerobic
Bacteria	Planctomycetes	Planctomycetacia	Planctomycetales	Planctomycetaceae	Rhodopirellula	Rhodopirellula baltica		Rhodopirellula baltica SH 1	327	2013-11-27 20:44:32	55.4033	7145576	7325		TYGS-GOLD	SAMEA3138332	637000236	true	1.85	1.65			aerobic	false	false	6
Bacteria	Planctomycetes	Planctomycetacia	Planctomycetales	Isosphaeraceae	Singulisphaera	Singulisphaera acidiphila		Singulisphaera acidiphila DSM 18658	328	2013-11-27 20:46:03	62.2335	9755686	7251	628	GEBA	SAMN02232051	2509601004	true	2.1				microaerophilic	false	false	6
Bacteria	Planctomycetes	Phycisphaerae	Phycisphaerales	Phycisphaeraceae	Phycisphaera	Phycisphaera mikurensis		Phycisphaera mikurensis NBRC 102666	329	2013-11-27 20:46:54	73.2189	3884382	3284		TYGS-GOLD	SAMD00061032	2561511149	true	0.9			true	facultatively anaerobic	false	true	6
Bacteria	Bacteroidetes	Bacteroidia	Bacteroidales	Bacteroidaceae	Bacteroides	Bacteroides xylanisolvens		Bacteroides xylanisolvens XB1A	415	2013-11-28 10:29:33	41.8947	5800812	4407		TYGS-GOLD	SAMEA3138363	650377911	false	2.15	0.25			anaerobic	false	false
Bacteria	Verrucomicrobia	Verrucomicrobiae	Verrucomicrobiales	Akkermansiaceae	Akkermansia	Akkermansia muciniphila		Akkermansia muciniphila ATCC BAA-835	636	2013-11-28 19:44:49	55.7624	2664102	2138	560	TYGS-GOLD	SAMN00138213	642555104	true	0.8				anaerobic	false	false
Bacteria	Verrucomicrobia	Opitutae	Opitutales	Opitutaceae	Opitutus	Opitutus terrae		Opitutus terrae PB90-1	637	2013-11-28 19:45:15	65.3411	5957605	4612	484	TYGS-GOLD	SAMN00000285	641522643	true	0.5		false	false	anaerobic	false	true
Bacteria	Bacteroidetes	Bacteroidia	Bacteroidales	Rikenellaceae	Alistipes	Alistipes shahii		Alistipes shahii WAL 8301	800	2013-12-01 23:28:39	57.5575	3649672	2563	547	TYGS-GOLD	SAMEA3138370	650377904	false	2.3	0.15			anaerobic	false	false
Bacteria	Bacteroidetes	Bacteroidia	Bacteroidales	Prevotellaceae	Prevotella	Prevotella bivia		Prevotella bivia DSM 20514	826	2013-12-02 22:19:04	39.86	2520138	2090	577	GEBA	SAMN02261368	2509601036	false	2.05	0.95			anaerobic	false	false
Bacteria	Bacteroidetes	Bacteroidia	Bacteroidales	Bacteroidaceae	Bacteroides	Bacteroides caccae		Bacteroides caccae ATCC 43185	827	2013-12-02 22:28:16	41.8989	4564814	3855		TYGS-GOLD	SAMN00627055	640963023	false	7.25	1.5				false	false
Bacteria	Bacteroidetes	Bacteroidia	Bacteroidales	Bacteroidaceae	Bacteroides	Bacteroides intestinalis		Bacteroides intestinalis DSM 17393	829	2013-12-02 22:49:51	42.8089	6052596	4911		TYGS-GOLD	SAMN00000015	642791621	false	3	0.8			anaerobic	false	false
Bacteria	Bacteroidetes	Sphingobacteriia	Sphingobacteriales	Sphingobacteriaceae	Mucilaginibacter	Mucilaginibacter paludis		Mucilaginibacter paludis DSM 18603	833	2013-12-02 23:46:36	42.8582	8407722	7006	761	GEBA	SAMN02256535	2506520020	true	0.65		false		facultatively aerobic	false	false	6.5
Bacteria	Bacteroidetes	Bacteroidia	Bacteroidales	Prevotellaceae	Prevotella	Prevotella buccae		Prevotella buccae ATCC 33574	891	2013-12-03 18:56:18	51.0135	3221962	2896		TYGS-GOLD	SAMN00216833	649989986	false	2.15	0.45			anaerobic	false	false
Bacteria	Bacteroidetes	Bacteroidia	Bacteroidales	Bacteroidaceae	Bacteroides	Bacteroides clarus		Bacteroides clarus YIT 12056	892	2013-12-03 18:58:36	45.3776	3746282	3272	436	TYGS-GOLD	SAMN00189095	651324010	false	1.8	0.75			anaerobic	false	false	10.5
Bacteria	Bacteroidetes	Bacteroidia	Bacteroidales	Bacteroidaceae	Bacteroides	Bacteroides eggerthii		Bacteroides eggerthii DSM 20697	893	2013-12-03 19:00:25	44.584	4157980	3711	447	TYGS-GOLD	SAMN00000667	642979334	false	5.5	1.35			anaerobic	false	false
Bacteria	Bacteroidetes	Bacteroidia	Bacteroidales	Prevotellaceae	Prevotella	Prevotella oralis		Prevotella oralis ATCC 33269	896	2013-12-03 19:01:55	44.5278	2827566	2488		TYGS-GOLD	SAMN00216885	649989988	false	2.5	0.75			anaerobic	false	false
Bacteria	Bacteroidetes	Bacteroidia	Bacteroidales	Bacteroidaceae	Bacteroides	Bacteroides plebeius		Bacteroides plebeius DSM 17135	897	2013-12-03 19:03:40	44.3128	4421324	3933		TYGS-GOLD	SAMN00000028	642979351	false	3	0.8			anaerobic	false	false
Bacteria	Bacteroidetes	Bacteroidia	Bacteroidales	Rikenellaceae	Alistipes	Alistipes putredinis		Alistipes putredinis DSM 17216	898	2013-12-03 19:04:25	53.268	2549878	2742	274	TYGS-GOLD	SAMN00000002	641736205	true	1.95	0.4			anaerobic	false	false
Bacteria	Bacteroidetes	Bacteroidia	Bacteroidales	Bacteroidaceae	Bacteroides	Bacteroides stercoris		Bacteroides stercoris ATCC 43183	899	2013-12-03 19:06:30	45.8254	4009229	3777		TYGS-GOLD	SAMN00000004	641736196	false	7.5	1.6				false	false
Bacteria	Bacteroidetes	Bacteroidia	Bacteroidales	Prevotellaceae	Prevotella	Prevotella marshii		Prevotella marshii DSM 16973	900	2013-12-03 19:09:26	47.465	2517013	2335	765	TYGS-GOLD	SAMN00117235	648276716	false	1.95	0.4			anaerobic	false	false
Bacteria	Bacteroidetes	Bacteroidia	Bacteroidales	Prevotellaceae	Prevotella	Prevotella multiformis		Prevotella multiformis DSM 16608	901	2013-12-03 19:10:45	51.5986	3028927	2884		TYGS-GOLD	SAMN00253307	649989987	false	4.1	0.65			anaerobic	false	false	10.5
Bacteria	Bacteroidetes	Bacteroidia	Bacteroidales	Prevotellaceae	Prevotella	Prevotella nigrescens		Prevotella nigrescens ATCC 33563	902	2013-12-03 19:12:05	42.581	2607324	2421		TYGS-GOLD	SAMN00262639	651324089	false	1.5	0.5			anaerobic
Bacteria	Bacteroidetes	Bacteroidia	Bacteroidales	Prevotellaceae	Alloprevotella	Alloprevotella tannerae		Alloprevotella tannerae ATCC 51259	903	2013-12-03 19:12:57	46.558	2582919	2811		TYGS-GOLD	SAMN00008849	645951840	true	4.35	0.3			anaerobic	false	false
Bacteria	Bacteroidetes	Bacteroidia	Bacteroidales	Rikenellaceae	Alistipes	Alistipes indistinctus		Alistipes indistinctus YIT 12060	904	2013-12-03 19:13:32	54.7548	2850978	2348		TYGS-GOLD	SAMN02463850	2513237277	false	2.4	0.6			anaerobic	false	false	10.5
Bacteria	Bacteroidetes	Flavobacteriia	Flavobacteriales	Flavobacteriaceae	Chryseobacterium	Chryseobacterium gleum		Chryseobacterium gleum ATCC 35910	905	2013-12-03 19:14:57	36.8144	5569640	5289	593	TYGS-GOLD	SAMN00000627	2562617092	true					aerobic	false	false	5.5
Bacteria	Bacteroidetes	Sphingobacteriia	Sphingobacteriales	Sphingobacteriaceae	Sphingobacterium	Sphingobacterium spiritivorum		Sphingobacterium spiritivorum ATCC 33861	906	2013-12-03 19:16:50	39.8058	5091512	4471	448	TYGS-GOLD	SAMN00001488	2562617179	true	1		false		aerobic	false	false
Bacteria	Bacteroidetes	Flavobacteriia	Flavobacteriales	Flavobacteriaceae	Kordia	Kordia algicida		Kordia algicida OT-1	907	2013-12-03 19:17:52	34.2634	5019836	4514	556	TYGS-GOLD	SAMN02436147	641380434	true	3.5	0.4	false	true	aerobic	false	false	6
Bacteria	Bacteroidetes	Bacteroidia	Bacteroidales	Bacteroidaceae	Bacteroides	Bacteroides fragilis		Bacteroides fragilis NCTC 9343	975	2013-12-04 18:51:20	43.1142	5241700	4236	491	TYGS-GOLD	SAMEA1705957	637000024	true					anaerobic
Bacteria	Bacteroidetes	Flavobacteriia	Flavobacteriales	Flavobacteriaceae	Flavobacterium	Flavobacterium johnsoniae		Flavobacterium johnsoniae ATCC 17061	979	2013-12-05 13:36:37	34.1129	6096872	5017	607	TYGS-GOLD	SAMN02598357	644736369	false	8.25	0.3	true		aerobic
Bacteria	Bacteroidetes	Chitinophagia	Chitinophagales	Chitinophagaceae	Niabella	Niabella soli		Niabella soli DSM 19437	1010	2014-01-18 03:13:29	45.2375	4697343	4110	771	GEBA	SAMN02261390	2506783006	false	1.1	0.6	true		aerobic	false	false	7
Bacteria	Bacteroidetes	Bacteroidia	Bacteroidales	Barnesiellaceae	Barnesiella	Barnesiella viscericola		Barnesiella viscericola DSM 18177	1014	2014-02-08 03:12:14	51.6699	3076856	2512	456	GEBA	SAMN02769649	2509276067	true	6.35	1.2	false	false	anaerobic	false	false	11
Bacteria	Bacteroidetes	Flavobacteriia	Flavobacteriales	Flavobacteriaceae	Flavobacterium	Flavobacterium indicum		Flavobacterium indicum GPTSA100-9	1049	2014-06-21 03:13:53	31.3836	2993089	2671	454	TYGS-GOLD	SAMEA3138809	2540341066	false	2	0.15	false		aerobic	false	false
Bacteria	Bacteroidetes	Cytophagia	Cytophagales	Hymenobacteraceae	Hymenobacter	Hymenobacter roseosalivarius		Hymenobacter roseosalivarius DSM 11622	1055	2014-08-22 18:39:28	56.3844	4948468	4391		GEBA	SAMN00120144	2502422321	true	1.61			true	aerobic	false	false	7
Bacteria	Bacteroidetes	Cytophagia	Cytophagales	Hymenobacteraceae	Pontibacter	Pontibacter actiniarum		Pontibacter actiniarum DSM 19842	1056	2014-08-22 18:39:37	53.1376	4952578	4342		GEBA	SAMN02441121	2502545039	true	1.55	0.35	false	true	aerobic	true	false	7
Bacteria	Bacteroidetes	Cytophagia	Cytophagales	Cyclobacteriaceae	Aquiflexum	Aquiflexum balticum		Aquiflexum balticum DSM 16537	1064	2014-08-22 18:40:59	39.3885	5987095	5052	307	GEBA	SAMN00777080	2506520046	true	2.95	0.45	false	true	aerobic	false		7
Bacteria	Bacteroidetes	Flavobacteriia	Flavobacteriales	Flavobacteriaceae	Myroides	Myroides odoratus		Myroides odoratus DSM 2801	1065	2014-08-22 18:41:10	35.8102	4296542	3808	434	GEBA	SAMN02256523	2506520050	true	0.75	0.35			aerobic	false		6
Bacteria	Bacteroidetes	Flavobacteriia	Flavobacteriales	Flavobacteriaceae	Gillisia	Gillisia limnaea		Gillisia limnaea DSM 15749	1067	2014-08-22 18:41:27	37.6146	3963623	3569		GEBA	SAMN02261365	2506783053	true	3	0.7	false		aerobic	false	false
Bacteria	Deinococcus-Thermus	Deinococci	Deinococcales	Deinococcaceae	Deinococcus	Deinococcus pimensis		Deinococcus pimensis DSM 21231	1069	2014-08-22 18:41:51	69.8813	4676374	4388	1823	GEBA	SAMN02584908	2508501115	false	4.5	2			aerobic	false	false
Bacteria	Bacteroidetes	Bacteroidia	Marinilabiliales	Marinilabiliaceae	Alkaliflexus	Alkaliflexus imshenetskii		Alkaliflexus imshenetskii DSM 15055	1070	2014-08-22 18:42:02	42.7089	4118070	3322	330	GEBA	SAMN02597159	2509276023	true	7	0.325	false	true	facultatively anaerobic	true	false
Bacteria	Bacteroidetes	Flavobacteriia	Flavobacteriales	Flavobacteriaceae	Joostella	Joostella marina		Joostella marina DSM 19592	1071	2014-08-22 18:42:09	33.5949	4508143	3944	770	GEBA	SAMN02261416	2509276026	true	1.5	0.25	true		aerobic	false	false	6
Bacteria	Bacteroidetes	Bacteroidia	Bacteroidales	Rikenellaceae	Rikenella	Rikenella microfusus		Rikenella microfusus DSM 15922	1074	2014-08-22 18:45:26	57.0046	2879976	2317		GEBA	SAMN02441234	2509601020	true	0.9	0.225			anaerobic	false	false	8
Bacteria	Bacteroidetes	Bacteroidia	Marinilabiliales	Marinilabiliaceae	Saccharicrinis	Saccharicrinis fermentans		Saccharicrinis fermentans DSM 9555	1076	2014-08-22 18:45:43	37.563	5980261	4724	212	GEBA	SAMN02597284	2509601038	true	29	0.5			facultatively anaerobic	true	false	7
Bacteria	Bacteroidetes	Cytophagia	Cytophagales	Cytophagaceae	Flectobacillus	Flectobacillus major		Flectobacillus major DSM 103	1077	2014-08-22 18:45:53	37.7699	6220429	4949	467	GEBA	SAMN00262208	2509601041	true	7.5				aerobic	false	false
Bacteria	Deinococcus-Thermus	Deinococci	Thermales	Thermaceae	Meiothermus	Meiothermus chliarophilus		Meiothermus chliarophilus DSM 9957	1080	2014-08-22 18:46:20	69.007	4665638	4570		GEBA	SAMN00773126	2510065032	false	0.65				aerobic	false	false	8
Bacteria	Bacteroidetes	Cytophagia	Cytophagales	Hymenobacteraceae	Adhaeribacter	Adhaeribacter aquaticus		Adhaeribacter aquaticus DSM 16391	1086	2014-08-22 18:47:29	39.6474	5166891	4561	641	GEBA	SAMN02441120	2511231049	true	3.45	1.3			aerobic	false	false
Bacteria	Bacteroidetes	Flavobacteriia	Flavobacteriales	Flavobacteriaceae	Flavobacterium	Flavobacterium antarcticum		Flavobacterium antarcticum DSM 19726	1089	2014-08-22 18:47:59	34.9688	3078951	2778	464	GEBA	SAMN02441252	2513237111	false	0.9	0.35	false		aerobic	false	false	6
Bacteria	Bacteroidetes	Flavobacteriia	Flavobacteriales	Flavobacteriaceae	Capnocytophaga	Capnocytophaga cynodegmi		Capnocytophaga cynodegmi DSM 19736	1099	2014-08-22 18:49:19	34.3991	2656656	2318	655	GEBA	SAMN02256428	2513237123	false	2				microaerophilic	true	false
Bacteria	Bacteroidetes	Bacteroidia	Bacteroidales	Prevotellaceae	Prevotella	Prevotella nanceiensis		Prevotella nanceiensis DSM 19126	1101	2014-08-22 18:49:33	38.3678	2652081	2069		GEBA	SAMN02256415	2514885007	false	0.75	0.45	false	false	anaerobic	false	false
Bacteria	Bacteroidetes	Bacteroidia	Marinilabiliales	Marinifilaceae	Butyricimonas	Butyricimonas synergistica		Butyricimonas synergistica DSM 23225	1120	2014-08-22 18:51:59	44.8392	4772258	3870		GEBA	SAMN02256450	2515154026	true	1.5	1	false	false	anaerobic	false	false	9.5
Bacteria	Bacteroidetes	Sphingobacteriia	Sphingobacteriales	Sphingobacteriaceae	Olivibacter	Olivibacter sitiensis		Olivibacter sitiensis DSM 17696	1121	2014-08-22 18:52:08	44.634	5053323	4501		GEBA	SAMN02440601	2515154027	true					aerobic	false	false	7
Bacteria	Bacteroidetes	Saprospiria	Saprospirales	Lewinellaceae	Lewinella	Lewinella cohaerens		Lewinella cohaerens DSM 23179	1124	2014-08-22 18:52:28	44.9975	7296955	5590		GEBA	SAMN02256444	2515154030	true	1.6	0.4	false	true	aerobic	false	false	7
Bacteria	Bacteroidetes	Saprospiria	Saprospirales	Lewinellaceae	Lewinella	Lewinella persica		Lewinella persica DSM 23188	1130	2014-08-22 18:53:18	51.577	7074887	5347		GEBA	SAMN02441042	2515154070	false	2.25	0.4	false	true	aerobic	false	false	7
Bacteria	Bacteroidetes	Bacteroidia	Bacteroidales	Prevotellaceae	Prevotella	Prevotella paludivivens		Prevotella paludivivens DSM 17968	1132	2014-08-22 18:53:33	37.3215	3455318	2800		GEBA	SAMN02441031	2515154072	false	1.7	0.75			anaerobic	false	false	11
Bacteria	Bacteroidetes	Bacteroidia	Bacteroidales	Bacteroidaceae	Bacteroides	Bacteroides massiliensis		Bacteroides massiliensis DSM 17679	1134	2014-08-22 18:53:47	42.7483	4512236	3935	396	GEBA	SAMN02441379	2515154074	false	3	1.1			anaerobic	false	false
Bacteria	Deinococcus-Thermus	Deinococci	Thermales	Thermaceae	Thermus	Thermus oshimai		Thermus oshimai DSM 12092	1140	2014-08-22 18:54:39	68.7428	2260361	2349		GEBA	SAMN02441370	2515154080	false					aerobic			8
Bacteria	Deinococcus-Thermus	Deinococci	Thermales	Thermaceae	Meiothermus	Meiothermus timidus		Meiothermus timidus DSM 17022	1141	2014-08-22 18:54:45	65.3438	3188693	3112		GEBA	SAMN02441032	2515154081	false	0.65				aerobic	false	false	8
Bacteria	Bacteroidetes	Cytophagia	Cytophagales	Cyclobacteriaceae	Echinicola	Echinicola pacifica		Echinicola pacifica DSM 19836	1142	2014-08-22 18:54:53	43.8191	5439110	4160		GEBA	SAMN02441711	2515154083	true	1.55	0.35	false	true	facultatively anaerobic	true	false	7
Bacteria	Bacteroidetes	Cytophagia	Cytophagales	Hymenobacteraceae	Pontibacter	Pontibacter roseus		Pontibacter roseus DSM 17521	1143	2014-08-22 18:55:02	52.6574	4580445	4003	551	GEBA	SAMN02441712	2515154084	false	2	0.4			aerobic	false	false	7
Bacteria	Bacteroidetes	Bacteroidia	Bacteroidales	Dysgonomonadaceae	Dysgonomonas	Dysgonomonas mossii		Dysgonomonas mossii DSM 22836	1144	2014-08-22 18:55:11	37.4735	3923782	3381		GEBA	SAMN02441731	2515154085	false					facultatively anaerobic	false	false
Bacteria	Bacteroidetes	Bacteroidia	Bacteroidales	Porphyromonadaceae	Porphyromonas	Porphyromonas somerae		Porphyromonas somerae DSM 23386	1150	2014-08-22 18:55:45	47.0562	2358122	2010		GEBA	SAMN02256491	2515154109	false					anaerobic	false	false
Bacteria	Bacteroidetes	Bacteroidia	Bacteroidales	Porphyromonadaceae	Porphyromonas	Porphyromonas levii		Porphyromonas levii DSM 23370	1151	2014-08-22 18:55:50	45.6894	2516201	2270		GEBA	SAMN02256439	2515154110	false	3.5	0.75			anaerobic	false	false
Bacteria	Bacteroidetes	Cytophagia	Cytophagales	Cytophagaceae	Spirosoma	Spirosoma luteum		Spirosoma luteum DSM 19990	1159	2014-08-22 18:56:40	50.7277	6608812	5743		GEBA	SAMN02441024	2515154133	false	7	1	false		aerobic	false	false	7
Bacteria	Bacteroidetes	Cytophagia	Cytophagales	Flammeovirgaceae	Flexithrix	Flexithrix dorotheae		Flexithrix dorotheae DSM 6795	1167	2014-08-22 18:58:27	36.3442	9535474	7386	418	GEBA	SAMN02256418	2515154145	true					aerobic	true	false	7
Bacteria	Bacteroidetes	Cytophagia	Cytophagales	Cytophagaceae	Cytophaga	Cytophaga aurantiaca		Cytophaga aurantiaca DSM 3654	1168	2014-08-22 18:58:42	37.0746	4422390	3874		GEBA	SAMN02256446	2515154146	false	5	0.35	false		aerobic	true	false
Bacteria	Bacteroidetes	Cytophagia	Cytophagales	Cytophagaceae	Spirosoma	Spirosoma spitsbergense		Spirosoma spitsbergense DSM 19989	1170	2014-08-22 18:58:57	50.4118	7544204	6780		GEBA	SAMN02441695	2515154151	false	7	1	false		aerobic	false	false	7
Bacteria	Balneolaeota	Balneolia	Balneolales	Balneolaceae	Balneola	Balneola vulgaris		Balneola vulgaris DSM 17893	1171	2014-08-22 18:59:10	39.7753	2857735	2465	653	GEBA	SAMN02440413	2515154152	true	2.5	0.2	false		aerobic
Bacteria	Balneolaeota	Balneolia	Balneolales	Balneolaceae	Gracilimonas	Gracilimonas tropica		Gracilimonas tropica DSM 19535	1177	2014-08-22 18:59:56	42.9454	3831189	3373	676	GEBA	SAMN02440412	2515154158	true	12.1	0.25	false		aerobic	false	false	7
Bacteria	Bacteroidetes	Bacteroidia	Bacteroidales	Prevotellaceae	Prevotella	Prevotella micans		Prevotella micans DSM 21469	1178	2014-08-22 19:00:03	45.4967	2434448	2041		GEBA	SAMN02441704	2515154159	false	3.25	0.7			anaerobic	false	false
Bacteria	Bacteroidetes	Cytophagia	Cytophagales	Cytophagaceae	Spirosoma	Spirosoma panaciterrae		Spirosoma panaciterrae DSM 21099	1182	2014-08-22 19:00:37	48.9051	8119033	6828		GEBA	SAMN02441375	2515154167	false					aerobic	false	false	7
Bacteria	Deinococcus-Thermus	Deinococci	Thermales	Thermaceae	Thermus	Thermus igniterrae		Thermus igniterrae ATCC 700962	1183	2014-08-22 19:00:50	68.7913	2227628	2325		GEBA	SAMN02440410	2515154172	false	0.65				aerobic	false	false
Bacteria	Bacteroidetes	Chitinophagia	Chitinophagales	Chitinophagaceae	Niabella	Niabella aurantiaca		Niabella aurantiaca DSM 17617	1185	2014-08-22 19:01:08	48.6355	5925865	4895	723	GEBA	SAMN02441376	2515154175	true	1.25	0.8	true		aerobic	false	false	7
Bacteria	Bacteroidetes	Chitinophagia	Chitinophagales	Chitinophagaceae	Segetibacter	Segetibacter koreensis		Segetibacter koreensis DSM 18137	1196	2014-08-22 19:02:50	37.4147	6107013	5150	677	GEBA	SAMN02440437	2516143113	true	1.8	1.15			aerobic	false	false	7
Bacteria	Bacteroidetes	Bacteroidia	Bacteroidales	Bacteroidaceae	Bacteroides	Bacteroides propionicifaciens		Bacteroides propionicifaciens DSM 19291	1206	2014-08-22 19:04:06	37.9997	2636652	2286		GEBA	SAMN02441390	2517093002	false	1.7	0.75			anaerobic	false	false	8.5
Bacteria	Bacteroidetes	Bacteroidia	Bacteroidales	Porphyromonadaceae	Porphyromonas	Porphyromonas bennonis		Porphyromonas bennonis DSM 23058	1207	2014-08-22 19:04:11	56.3218	2024916	1649		GEBA	SAMN02441061	2517093003	false	3.5	0.85			anaerobic
Bacteria	Bacteroidetes	Bacteroidia	Bacteroidales	Porphyromonadaceae	Porphyromonas	Porphyromonas macacae		Porphyromonas macacae DSM 20710	1210	2014-08-22 19:04:30	43.6088	2213829	1881	768	GEBA	SAMN02256414	2517093006	false	3.5	0.5			anaerobic	false	false
Bacteria	Rhodothermaeota	Rhodothermia	Rhodothermales	Salinibacteraceae	Salisaeta	Salisaeta longa		Salisaeta longa DSM 21114	1211	2014-08-22 19:04:35	63.4694	3399010	2781	427	GEBA	SAMN02441591	2517093009	true	7	1	false		aerobic	false	false	7
Bacteria	Bacteroidetes	Cytophagia	Cytophagales	Cytophagaceae	Rudanella	Rudanella lutea		Rudanella lutea DSM 19387	1214	2014-08-22 19:05:04	54.3513	6544601	5307	240	GEBA	SAMN02261300	2517093013	true	26.25	0.85	false		aerobic	false	false
Bacteria	Bacteroidetes	Flavobacteriia	Flavobacteriales	Flavobacteriaceae	Riemerella	Riemerella columbina		Riemerella columbina DSM 16469	1218	2014-08-22 19:05:38	35.9965	2436251	2441		GEBA	SAMN02441030	2517434010	false	1.75	0.35			microaerophilic
Bacteria	Bacteroidetes	Bacteroidia	Bacteroidales	Bacteroidaceae	Bacteroides	Bacteroides barnesiae		Bacteroides barnesiae DSM 18169	1221	2014-08-22 19:05:56	46.8625	3619419	3059		GEBA	SAMN02441019	2517572120	false	5.7	0.95			anaerobic	false	false	10
Bacteria	Bacteroidetes	Bacteroidia	Bacteroidales	Rikenellaceae	Alistipes	Alistipes onderdonkii		Alistipes onderdonkii DSM 19147	1230	2014-08-22 19:07:17	57.8462	3864643	3160		GEBA	SAMN02441364	2517572213	false	1.75	0.35			anaerobic	false	false
Bacteria	Bacteroidetes	Bacteroidia	Bacteroidales	Prevotellaceae	Prevotella	Prevotella oris		Prevotella oris DSM 18711	1234	2014-08-22 19:07:45	43.837	3062982	2627		GEBA	SAMN02440460	2517572237	false	1.7	0.65			anaerobic	false	false
Bacteria	Bacteroidetes	Bacteroidia	Bacteroidales	Prevotellaceae	Prevotella	Prevotella veroralis		Prevotella veroralis DSM 19559	1235	2014-08-22 19:07:50	41.8048	2844531	2437		GEBA	SAMN02441351	2517572238	false	1.25	0.5			anaerobic	false	false
Bacteria	Bacteroidetes	Bacteroidia	Bacteroidales	Porphyromonadaceae	Porphyromonas	Porphyromonas gulae		Porphyromonas gulae DSM 15663	1250	2014-08-22 19:09:53	48.6095	2311288	2006		GEBA	SAMN02441674	2518645603	false	2.5	0.7			anaerobic	false	false
Bacteria	Bacteroidetes	Bacteroidia	Bacteroidales	Prevotellaceae	Prevotella	Prevotella loescheii		Prevotella loescheii DSM 19665	1251	2014-08-22 19:09:58	46.6225	3506892	2837		GEBA	SAMN02441341	2518645604	false	7.9	0.5			anaerobic	false	false
Bacteria	Verrucomicrobia	Verrucomicrobiae	Verrucomicrobiales	Rubritaleaceae	Rubritalea	Rubritalea marina		Rubritalea marina DSM 17716	1253	2014-08-22 19:10:16	51.5596	3014831	2679		GEBA	SAMN02441342	2518645606	true	1.2	0.7			aerobic	false	false	8.5
Bacteria	Bacteroidetes	Bacteroidia	Bacteroidales	Dysgonomonadaceae	Proteiniphilum	Proteiniphilum acetatigenes		Proteiniphilum acetatigenes DSM 18083	1259	2014-08-22 19:11:08	43.1458	4775818	3868	1027	GEBA	SAMN02440983	2518645612	true	2.05	0.75			anaerobic	false	true
Bacteria	Bacteroidetes	Flavobacteriia	Flavobacteriales	Flavobacteriaceae	Psychroflexus	Psychroflexus tropicus		Psychroflexus tropicus DSM 15496	1260	2014-08-22 19:11:16	36.5493	2995746	2778		GEBA	SAMN02440477	2518645613	false	2.25	0.215	false		aerobic	true	false
Bacteria	Deinococcus-Thermus	Deinococci	Thermales	Thermaceae	Thermus	Thermus scotoductus		Thermus scotoductus DSM 8553	1261	2014-08-22 19:11:22	64.8038	2071141	2246		GEBA	SAMN02441334	2518645614	false	1.5	0.5			aerobic	false	false
Bacteria	Bacteroidetes	Bacteroidia	Bacteroidales	Prevotellaceae	Prevotella	Prevotella amnii		Prevotella amnii DSM 23384	1262	2014-08-22 19:11:28	36.5649	2384133	2063		GEBA	SAMN02440476	2518645615	false	1.9	1			anaerobic	false	false
Bacteria	Deinococcus-Thermus	Deinococci	Deinococcales	Deinococcaceae	Deinococcus	Deinococcus apachensis		Deinococcus apachensis DSM 19763	1269	2014-08-22 19:12:22	68.7197	4448688	4320		GEBA	SAMN02441322	2519103012	false	2.25				aerobic	false	false
Bacteria	Bacteroidetes	Flavobacteriia	Flavobacteriales	Flavobacteriaceae	Flavobacterium	Flavobacterium rivuli		Flavobacterium rivuli DSM 21788	1274	2014-08-22 19:13:04	39.6264	4493150	3991		GEBA	SAMN02441333	2519103183	false	2	0.5	false		aerobic	false	false
Bacteria	Bacteroidetes	Cytophagia	Cytophagales	Cyclobacteriaceae	Rhodonellum	Rhodonellum psychrophilum		Rhodonellum psychrophilum DSM 17998	1293	2014-08-22 19:15:52	41.8285	5185502	4426		GEBA	SAMN02441658	2519899653	true	1.9	0.85		true	aerobic
Bacteria	Bacteroidetes	Bacteroidia	Bacteroidales	Bacteroidaceae	Bacteroides	Bacteroides gallinarum		Bacteroides gallinarum DSM 18171	1299	2014-08-22 19:16:42	47.7024	4916921	4352		GEBA	SAMN02441363	2519899680	false	3.65	0.5			anaerobic	false	false	10.5
Bacteria	Deinococcus-Thermus	Deinococci	Deinococcales	Deinococcaceae	Deinococcus	Deinococcus aquatilis		Deinococcus aquatilis DSM 23025	1301	2014-08-22 19:17:03	62.0834	5002538	4772		GEBA	SAMN02440995	2519899682	false					aerobic	false	false	8
Bacteria	Bacteroidetes	Cytophagia	Cytophagales	Hymenobacteraceae	Hymenobacter	Hymenobacter aerophilus		Hymenobacter aerophilus DSM 13606	1319	2014-08-22 21:13:07	62.0865	4253995	3763		GEBA	SAMN02441650	2521172633	false	3.15	0.575			aerobic	false	false	7
Bacteria	Bacteroidetes	Bacteroidia	Bacteroidales	Prevotellaceae	Prevotella	Prevotella maculosa		Prevotella maculosa DSM 19339	1324	2014-08-22 21:13:58	47.3895	3313823	2792		GEBA	SAMN02440499	2521172638	false	2	0.7	false	false	anaerobic	false	false
Bacteria	Bacteroidetes	Flavobacteriia	Flavobacteriales	Flavobacteriaceae	Empedobacter	Empedobacter brevis		Empedobacter brevis ATCC 43319	1330	2014-08-22 21:14:46	32.7615	3795735	3562	516	GEBA	SAMN02440982	2521172654	true			true		aerobic	false	false	6
Bacteria	Bacteroidetes	Flavobacteriia	Flavobacteriales	Flavobacteriaceae	Salinimicrobium	Salinimicrobium terrae		Salinimicrobium terrae DSM 17865	1338	2014-08-22 21:15:55	40.3601	3544912	3195		GEBA	SAMN02440676	2522125157	false	3	0.8	false	true	aerobic	false	false
Bacteria	Bacteroidetes	Cytophagia	Cytophagales	Cytophagaceae	Dyadobacter	Dyadobacter beijingensis		Dyadobacter beijingensis DSM 21582	1339	2014-08-22 21:16:04	52.0844	7374547	6075		GEBA	SAMN02441320	2522125168	false			true		aerobic	false	false
Bacteria	Bacteroidetes	Flavobacteriia	Flavobacteriales	Flavobacteriaceae	Flavobacterium	Flavobacterium soli		Flavobacterium soli DSM 19725	1350	2014-08-22 21:17:48	36.089	3998751	3478		GEBA	SAMN02441178	2522572162	false	2	0.45	false		aerobic	false	false	6
Bacteria	Deinococcus-Thermus	Deinococci	Thermales	Thermaceae	Meiothermus	Meiothermus rufus		Meiothermus rufus DSM 22234	1353	2014-08-22 21:18:14	63.1582	2745289	2840		GEBA	SAMN02441497	2522572180	false	3	0.65			aerobic	false	false	8
Bacteria	Deinococcus-Thermus	Deinococci	Thermales	Thermaceae	Thermus	Thermus antranikianii		Thermus antranikianii DSM 12462	1359	2014-08-22 21:19:16	64.8107	2163625	2262		GEBA	SAMN02441490	2522572193	false	0.65				aerobic	false	false
Bacteria	Bacteroidetes	Flavobacteriia	Flavobacteriales	Flavobacteriaceae	Eudoraea	Eudoraea adriatica		Eudoraea adriatica DSM 19308	1360	2014-08-22 21:19:22	38.2523	3902741	3528		GEBA	SAMN02440497	2522572201	true	2.235	0.69	false	false	aerobic	false	false	6
Bacteria	Bacteroidetes	Bacteroidia	Bacteroidales	Prevotellaceae	Prevotella	Prevotella intermedia		Prevotella intermedia DSM 20706	1364	2014-08-22 21:19:40	43.3319	2564828	2182		GEBA	SAMN02440707	2523231016	false	1.75	0.55			anaerobic
Bacteria	Bacteroidetes	Cytophagia	Cytophagales	Cyclobacteriaceae	Algoriphagus	Algoriphagus vanfongensis		Algoriphagus vanfongensis DSM 17529	1365	2014-08-22 21:19:46	42.8219	4711845	4036		GEBA	SAMN02441203	2523231017	false	1.75	0.45	false		aerobic	false	false	7
Bacteria	Bacteroidetes	Flavobacteriia	Flavobacteriales	Flavobacteriaceae	Arenibacter	Arenibacter certesii		Arenibacter certesii DSM 19833	1367	2014-08-22 21:20:01	37.6743	4985060	4170		GEBA	SAMN02440866	2523231023	false	4	0.55	false		aerobic	false	false	6
Bacteria	Bacteroidetes	Sphingobacteriia	Sphingobacteriales	Sphingobacteriaceae	Pedobacter	Pedobacter oryzae		Pedobacter oryzae DSM 19973	1375	2014-08-22 21:21:08	37.7793	3444648	3076	529	GEBA	SAMN02440833	2523231054	false	2.5	0.6	false		aerobic	false	false	7
Bacteria	Bacteroidetes	Flavobacteriia	Flavobacteriales	Flavobacteriaceae	Gelidibacter	Gelidibacter mesophilus		Gelidibacter mesophilus DSM 14095	1378	2014-08-22 21:21:24	36.852	4430503	3889	509	GEBA	SAMN02440834	2523231061	false	2.5	0.5	false		aerobic	false
Bacteria	Bacteroidetes	Flavobacteriia	Flavobacteriales	Flavobacteriaceae	Mesonia	Mesonia mobilis		Mesonia mobilis DSM 19841	1380	2014-08-22 21:21:40	35.1814	3205555	2945	516	GEBA	SAMN02440658	2523231063	false	1.55	0.45	false		aerobic	true	false
Bacteria	Bacteroidetes	Cytophagia	Cytophagales	Cyclobacteriaceae	Algoriphagus	Algoriphagus terrigena		Algoriphagus terrigena DSM 22685	1381	2014-08-22 21:21:48	47.8338	5781215	4962		GEBA	SAMN02440865	2523231064	false	1.65	0.5	false		aerobic	false	false	7
Bacteria	Bacteroidetes	Chitinophagia	Chitinophagales	Chitinophagaceae	Terrimonas	Terrimonas ferruginea		Terrimonas ferruginea DSM 30193	1391	2014-08-22 21:23:12	48.0833	4683007	4007	671	GEBA	SAMN02440863	2523533530	true	2	0.4	true		aerobic	false	false	6.5
Bacteria	Bacteroidetes	Flavobacteriia	Flavobacteriales	Flavobacteriaceae	Tenacibaculum	Tenacibaculum ovolyticum		Tenacibaculum ovolyticum DSM 18103	1392	2014-08-22 21:23:22	29.5482	4122291	3688		GEBA	SAMN02441146	2523533531	false	11	0.4	false		aerobic	true	false
Bacteria	Bacteroidetes	Flavobacteriia	Flavobacteriales	Flavobacteriaceae	Chryseobacterium	Chryseobacterium daeguense		Chryseobacterium daeguense DSM 19388	1397	2014-08-22 21:24:32	36.1359	4214400	4013	628	GEBA	SAMN02441479	2523533536	false	2.9	0.5	true		aerobic	false	false	6
Bacteria	Bacteroidetes	Cytophagia	Cytophagales	Bernardetiaceae	Hugenholtzia	Hugenholtzia roseola		Hugenholtzia roseola DSM 9546	1401	2014-08-22 21:25:04	42.1758	4231751	3392		GEBA	SAMN02441176	2523533540	true					aerobic
Bacteria	Bacteroidetes	Flavobacteriia	Flavobacteriales	Flavobacteriaceae	Chryseobacterium	Chryseobacterium gregarium		Chryseobacterium gregarium DSM 19109	1409	2014-08-22 21:26:21	39.3205	4443751	4053	657	GEBA	SAMN02440691	2523533548	false	1.85	0.7	true		aerobic	false	false
Bacteria	Bacteroidetes	Flavobacteriia	Flavobacteriales	Flavobacteriaceae	Flavobacterium	Flavobacterium frigidarium		Flavobacterium frigidarium DSM 17623	1411	2014-08-22 21:26:36	34.0777	3629595	3163		GEBA	SAMN02440631	2523533550	false	1.4	0.6	false	true	aerobic	false	false
Bacteria	Bacteroidetes	Cytophagia	Cytophagales	Cyclobacteriaceae	Algoriphagus	Algoriphagus mannitolivorans		Algoriphagus mannitolivorans DSM 15301	1414	2014-08-22 21:26:59	42.7277	4152414	3652		GEBA	SAMN02441202	2523533553	false	1.4	0.45	false		aerobic	false	false	7
Bacteria	Bacteroidetes	Sphingobacteriia	Sphingobacteriales	Sphingobacteriaceae	Pedobacter	Pedobacter glucosidilyticus		Pedobacter glucosidilyticus DSM 23534	1424	2014-08-22 21:28:25	34.381	4015711	3469	490	GEBA	SAMN02440815	2523533576	false	3.1	0.65	false		aerobic	false	false	7
Bacteria	Bacteroidetes	Flavobacteriia	Flavobacteriales	Flavobacteriaceae	Flavobacterium	Flavobacterium denitrificans		Flavobacterium denitrificans DSM 15936	1425	2014-08-22 21:28:33	34.0545	4825973	4121		GEBA	SAMN02441540	2523533577	false	1.9	0.6	true		facultatively aerobic
Bacteria	Bacteroidetes	Cytophagia	Cytophagales	Thermonemataceae	Thermonema	Thermonema rossianum		Thermonema rossianum DSM 10300	1438	2014-08-22 21:29:48	48.7827	2955750	2599		GEBA	SAMN02440846	2523533595	false	0.7				aerobic	false	false	7
Bacteria	Bacteroidetes	Flavobacteriia	Flavobacteriales	Flavobacteriaceae	Flavobacterium	Flavobacterium filum		Flavobacterium filum DSM 17961	1445	2014-08-22 21:30:38	33.8226	3188694	2856	504	GEBA	SAMN02440630	2523533606	false	1.55	0.55	false		facultatively anaerobic	false	false	6
Bacteria	Bacteroidetes	Flavobacteriia	Flavobacteriales	Flavobacteriaceae	Flavobacterium	Flavobacterium gelidilacus		Flavobacterium gelidilacus DSM 15343	1446	2014-08-22 21:30:46	30.0314	3439598	3135		GEBA	SAMN02441177	2523533607	false	3	1	false		aerobic	true	false
Bacteria	Bacteroidetes	Flavobacteriia	Flavobacteriales	Flavobacteriaceae	Flavobacterium	Flavobacterium daejeonense		Flavobacterium daejeonense DSM 17708	1454	2014-08-22 21:32:06	34.6546	4240527	3622	599	GEBA	SAMN02440860	2523533615	false	2.5	0.5	false		aerobic	false	false	6
Bacteria	Bacteroidetes	Flavobacteriia	Flavobacteriales	Flavobacteriaceae	Aquimarina	Aquimarina latercula		Aquimarina latercula DSM 2041	1459	2014-08-22 21:32:58	32.2215	6243493	5543	574	GEBA	SAMN02440808	2523533620	false	27.5	0.5	true	false	aerobic	false	false	6
Bacteria	Bacteroidetes	Bacteroidia	Bacteroidales	Prevotellaceae	Prevotella	Prevotella corporis		Prevotella corporis DSM 18810	1462	2014-08-22 21:33:28	44.1412	2796599	2503	709	GEBA	SAMN02441145	2523533623	false	2.8	1.25			anaerobic
Bacteria	Bacteroidetes	Cytophagia	Cytophagales	Cyclobacteriaceae	Algoriphagus	Algoriphagus marincola		Algoriphagus marincola DSM 16067	1464	2014-08-22 21:33:45	41.9158	4427228	3902		GEBA	SAMN02440616	2523533625	false	2.5	0.5	false		aerobic	false	false	7
Bacteria	Bacteroidetes	Bacteroidia	Bacteroidales	Prevotellaceae	Prevotella	Prevotella timonensis		Prevotella timonensis DSM 22865	1466	2014-08-22 21:33:59	42.3819	3157441	2766		GEBA	SAMN02440805	2523533627	false	1.1	0.4	false	false	anaerobic	false	false
Bacteria	Bacteroidetes	Flavobacteriia	Flavobacteriales	Flavobacteriaceae	Chryseobacterium	Chryseobacterium palustre		Chryseobacterium palustre DSM 21579	1468	2014-08-22 21:34:16	41.4917	2981097	2692	963	GEBA	SAMN02440683	2523533629	false	1.8	0.6	false		aerobic	false	false	6
Bacteria	Nitrospirae-Phylum	Nitrospira-Class	Nitrospirales	Nitrospiraceae	Thermodesulfovibrio	Thermodesulfovibrio thiophilus		Thermodesulfovibrio thiophilus DSM 17215	1469	2014-08-22 21:34:23	34.431	1870937	1920	80	GEBA	SAMN02440662	2523533630	false	2.5	0.35			anaerobic	false	false
Bacteria	Bacteroidetes	Flavobacteriia	Flavobacteriales	Flavobacteriaceae	Aquimarina	Aquimarina muelleri		Aquimarina muelleri DSM 19832	1472	2014-08-22 21:34:50	31.3446	4900421	4108		GEBA	SAMN02441476	2524023059	true	6	0.4	true		aerobic	true	false	6
Bacteria	Bacteroidetes	Flavobacteriia	Flavobacteriales	Flavobacteriaceae	Aequorivita	Aequorivita capsosiphonis		Aequorivita capsosiphonis DSM 23843	1476	2014-08-22 21:35:30	36.8783	4039197	3630		GEBA	SAMN02440880	2524023070	false	2.5	0.35	false		aerobic	false	false	6
Bacteria	Bacteroidetes	Flavobacteriia	Flavobacteriales	Flavobacteriaceae	Psychroserpens	Psychroserpens burtonensis		Psychroserpens burtonensis DSM 12212	1481	2014-08-22 21:36:26	33.4107	3971486	3610	570	GEBA	SAMN02440859	2524023130	true	4	0.55	false	true	aerobic	false	false
Bacteria	Bacteroidetes	Flavobacteriia	Flavobacteriales	Flavobacteriaceae	Salinimicrobium	Salinimicrobium xinjiangense		Salinimicrobium xinjiangense DSM 19287	1482	2014-08-22 21:36:35	41.2725	3756166	3372		GEBA	SAMN02440840	2524023136	false	1.8	0.8	false		facultatively aerobic	false	false	6
Bacteria	Bacteroidetes	Flavobacteriia	Flavobacteriales	Flavobacteriaceae	Flavobacterium	Flavobacterium tegetincola		Flavobacterium tegetincola DSM 22377	1484	2014-08-22 21:36:51	34.9769	3766984	3422	505	GEBA	SAMN02440861	2524023138	false	2.5	0.45	false		aerobic	true	false
Bacteria	Bacteroidetes	Cytophagia	Cytophagales	Cytophagaceae	Dyadobacter	Dyadobacter alkalitolerans		Dyadobacter alkalitolerans DSM 23607	1507	2014-08-22 21:40:11	45.6692	6286870	5528		GEBA	SAMN02440874	2524023163	false			true		aerobic	false	false	7
Bacteria	Bacteroidetes	Flavobacteriia	Flavobacteriales	Flavobacteriaceae	Mesoflavibacter	Mesoflavibacter zeaxanthinifaciens		Mesoflavibacter zeaxanthinifaciens DSM 18436	1517	2014-08-22 21:41:37	31.4104	2965434	2698	427	GEBA	SAMN02441142	2524023204	true	3.025	0.35	false	true	aerobic	true	false	6
Bacteria	Bacteroidetes	Flavobacteriia	Flavobacteriales	Flavobacteriaceae	Chryseobacterium	Chryseobacterium tenax		Chryseobacterium tenax DSM 16811	1525	2014-08-22 21:42:49	37.5591	3624509	3458		GEBA	SAMN02440607	2524023241	false	1.75	0.65	true		aerobic	false	false
Bacteria	Bacteroidetes	Bacteroidia	Bacteroidales	Bacteroidaceae	Bacteroides	Bacteroides graminisolvens		Bacteroides graminisolvens DSM 19988	1543	2014-08-22 21:45:40	41.4973	3636672	3086	470	GEBA	SAMN02441226	2524614553	false	2.85	0.5			anaerobic	false	false	10
Bacteria	Bacteroidetes	Bacteroidia	Bacteroidales	Bacteroidaceae	Bacteroides	Bacteroides pyogenes		Bacteroides pyogenes DSM 20611	1544	2014-08-22 21:45:48	45.6988	3422915	2886		GEBA	SAMN02441225	2524614554	false	2.75	0.4	false	false	anaerobic	false	false
Bacteria	Bacteroidetes	Bacteroidia	Bacteroidales	Tannerellaceae	Parabacteroides	Parabacteroides gordonii		Parabacteroides gordonii DSM 23371	1547	2014-08-22 21:46:19	44.4279	6675799	5326		GEBA	SAMN02440889	2524614557	false	2.1	0.8			anaerobic	false	false	10
Bacteria	Bacteroidetes	Flavobacteriia	Flavobacteriales	Flavobacteriaceae	Arenibacter	Arenibacter latericius		Arenibacter latericius DSM 15913	1560	2014-08-22 21:48:20	36.8221	4482984	3779		GEBA	SAMN02440812	2524614597	true	3.55	0.5	false	true	aerobic	false	false	6
Bacteria	Bacteroidetes	Cytophagia	Cytophagales	Microscillaceae	Eisenibacter	Eisenibacter elegans		Eisenibacter elegans DSM 3317	1561	2014-08-22 21:48:30	47.9445	4024847	3450		GEBA	SAMN02440687	2524614599	true	50	0.45	false	true	aerobic	true	false
Bacteria	Bacteroidetes	Flavobacteriia	Flavobacteriales	Flavobacteriaceae	Flavobacterium	Flavobacterium suncheonense		Flavobacterium suncheonense DSM 17707	1567	2014-08-22 21:49:23	40.5423	2874963	2739		GEBA	SAMN02440857	2524614632	false	2	0.3	false		aerobic	false	false	6
Bacteria	Bacteroidetes	Cytophagia	Cytophagales	Cytophagaceae	Runella	Runella zeae		Runella zeae DSM 19591	1575	2014-08-22 21:50:39	42.1441	7584624	6418		GEBA	SAMN02441156	2524614645	false					aerobic
Bacteria	Bacteroidetes	Flavobacteriia	Flavobacteriales	Flavobacteriaceae	Gaetbulibacter	Gaetbulibacter saemankumensis		Gaetbulibacter saemankumensis DSM 17032	1587	2014-08-22 21:52:26	34.3151	3088509	2688		GEBA	SAMN02441528	2524614665	true	3.75	0.45	false		aerobic	true	false	6
Bacteria	Bacteroidetes	Flavobacteriia	Flavobacteriales	Flavobacteriaceae	Flavobacterium	Flavobacterium subsaxonicum		Flavobacterium subsaxonicum DSM 21790	1588	2014-08-22 21:52:34	41.6153	4629947	4090		GEBA	SAMN02441179	2524614667	false	4	1.5	true		aerobic	false	false
Bacteria	Bacteroidetes	Cytophagia	Cytophagales	Hymenobacteraceae	Hymenobacter	Hymenobacter norwichensis		Hymenobacter norwichensis DSM 15439	1596	2014-08-22 21:53:57	56.4127	6009881	4999		GEBA	SAMN02441588	2524614724	false	2.5	0.8			aerobic			7
Bacteria	Bacteroidetes	Flavobacteriia	Flavobacteriales	Flavobacteriaceae	Gramella	Gramella portivictoriae		Gramella portivictoriae DSM 23547	1597	2014-08-22 21:54:09	39.5895	3264369	2984	589	GEBA	SAMN02441167	2524614725	false	2.1		false		aerobic	true	false	6
Bacteria	Bacteroidetes	Flavobacteriia	Flavobacteriales	Flavobacteriaceae	Gramella	Gramella echinicola		Gramella echinicola DSM 19838	1604	2014-08-22 21:54:57	36.9106	3512735	3199		GEBA	SAMN02441504	2524614734	true	2.4	0.6	false	true	aerobic	true	false	6
Bacteria	Deinococcus-Thermus	Deinococci	Thermales	Thermaceae	Thermus	Thermus islandicus		Thermus islandicus DSM 21543	1629	2014-08-22 21:58:50	68.3508	2263000	2409		GEBA	SAMN02441230	2524614852	false	2	0.3			aerobic	false	false	8
Bacteria	Deinococcus-Thermus	Deinococci	Deinococcales	Deinococcaceae	Deinococcus	Deinococcus ficus		Deinococcus ficus DSM 19119	1634	2014-08-22 21:59:28	69.966	4146258	4000		GEBA	SAMN02441464	2524614857	false			false		aerobic	false	false	8
Bacteria	Bacteroidetes	Flavobacteriia	Flavobacteriales	Flavobacteriaceae	Chryseobacterium	Chryseobacterium caeni		Chryseobacterium caeni DSM 17710	1646	2014-08-22 22:01:20	36.6048	4115882	3768		GEBA	SAMN02441523	2524614876	false			true		aerobic	false	false	6
Bacteria	Bacteroidetes	Bacteroidia	Bacteroidales	Dysgonomonadaceae	Dysgonomonas	Dysgonomonas capnocytophagoides		Dysgonomonas capnocytophagoides DSM 22835	1654	2014-08-22 22:02:40	37.7352	4376228	3579		GEBA	SAMN02441172	2526164513	false					facultatively anaerobic	false	false
Bacteria	Bacteroidetes	Bacteroidia	Bacteroidales	Prevotellaceae	Prevotella	Prevotella albensis		Prevotella albensis DSM 11370	1655	2014-08-22 22:02:49	41.2317	2668394	2283		GEBA	SAMN02440641	2526164514	false					anaerobic
Bacteria	Bacteroidetes	Bacteroidia	Bacteroidales	Prevotellaceae	Prevotella	Prevotella baroniae		Prevotella baroniae DSM 16972	1656	2014-08-22 22:02:56	53.0454	3130650	2520		GEBA	SAMN02440845	2526164515	false	1.3	0.6			anaerobic	false	false
Bacteria	Bacteroidetes	Bacteroidia	Bacteroidales	Prevotellaceae	Prevotella	Prevotella denticola		Prevotella denticola DSM 20614	1657	2014-08-22 22:03:03	50.1057	3058627	2517		GEBA	SAMN02440901	2526164516	false	3.35	0.6			anaerobic	false	false	11.5
Bacteria	Bacteroidetes	Cytophagia	Cytophagales	Cytophagaceae	Runella	Runella limosa		Runella limosa DSM 17973	1670	2014-08-22 22:05:21	44.2702	7531463	6252		GEBA	SAMN02440771	2527291724	false	7	0.8			aerobic	false	false	7
Bacteria	Deinococcus-Thermus	Deinococci	Deinococcales	Deinococcaceae	Deinococcus	Deinococcus murrayi		Deinococcus murrayi DSM 11303	1671	2014-08-22 22:05:36	69.432	2759696	2699		GEBA	SAMN02440753	2527291725	false	1.6				aerobic	false	false
Bacteria	Bacteroidetes	Bacteroidia	Bacteroidales	Porphyromonadaceae	Porphyromonas	Porphyromonas uenonis		Porphyromonas uenonis DSM 23387	1677	2014-08-22 22:06:34	52.7644	2239569	1774		GEBA	SAMN02440769	2528311143	false					anaerobic
Bacteria	Deinococcus-Thermus	Deinococci	Thermales	Thermaceae	Meiothermus	Meiothermus taiwanensis		Meiothermus taiwanensis DSM 14542	1683	2014-08-22 22:07:31	63.5257	3018040	2989		GEBA	SAMN02440751	2528768209	false	1.9				aerobic	false	false
Bacteria	Nitrospirae-Phylum	Nitrospira-Class	Nitrospirales	Nitrospiraceae	Thermodesulfovibrio	Thermodesulfovibrio islandicus		Thermodesulfovibrio islandicus DSM 12570	1688	2014-08-22 22:08:30	34.2563	2043425	2086	80	GEBA	SAMN02440754	2529292556	false	1.7	0.4			anaerobic	false	true
Bacteria	Bacteroidetes	Bacteroidia	Marinilabiliales	Marinifilaceae	Butyricimonas	Butyricimonas virosa		Butyricimonas virosa DSM 23226	1693	2014-08-22 22:08:52	42.3034	4717732	3931		GEBA	SAMN02584930	2540341191	false	1.5	1	false	false	anaerobic	false	false	9.5
Bacteria	Bacteroidetes	Cytophagia	Cytophagales	Cytophagaceae	Sporocytophaga	Sporocytophaga myxococcoides		Sporocytophaga myxococcoides DSM 11118	1702	2014-08-22 22:10:18	36.1931	6426282	5214	570	GEBA	SAMN02441513	2540341245	true					aerobic
Bacteria	Bacteroidetes	Bacteroidia	Bacteroidales	Prevotellaceae	Hallella	Hallella seregens		Hallella seregens ATCC 51272	1709	2014-08-22 22:11:14	55.9801	3264610	2575		GEBA	SAMN02584977	2545555854	true	3.7	1.2			anaerobic	false	false
Bacteria	Deinococcus-Thermus	Deinococci	Thermales	Thermaceae	Meiothermus	Meiothermus cerbereus		Meiothermus cerbereus DSM 11376	1743	2014-08-22 22:15:40	61.3812	3029572	2920		GEBA	SAMN02952988	2556921013	false		0.65			aerobic	false	false
Bacteria	Bacteroidetes	Flavobacteriia	Flavobacteriales	Flavobacteriaceae	Maribacter	Maribacter antarcticus		Maribacter antarcticus DSM 21422	1755	2014-08-22 22:17:07	37.4263	4850061	4249		GEBA	SAMN02743978	2556921603	false	2.25	0.4			aerobic	false	false	6
Bacteria	Bacteroidetes	Bacteroidia	Marinilabiliales	Prolixibacteraceae	Prolixibacter	Prolixibacter bellariivorans		Prolixibacter bellariivorans ATCC BAA-1284	1778	2014-08-22 22:20:24	44.2081	5150805	4220		GEBA	SAMN02744005	2556921657	true	11.5	0.33	false		facultatively anaerobic	false	false	7
Bacteria	Bacteroidetes	Flavobacteriia	Flavobacteriales	Crocinitomicaceae	Crocinitomix	Crocinitomix catalasitica		Crocinitomix catalasitica ATCC 23190	1780	2014-08-22 22:20:45	34.0811	4619079	4061		GEBA	SAMN02744008	2556921666	true			false		aerobic	true	false
Bacteria	Bacteroidetes	Bacteroidia	Bacteroidales	Prevotellaceae	Prevotella	Prevotella brevis		Prevotella brevis ATCC 19188	1781	2014-08-22 22:20:56	48.7229	3492357	2731		GEBA	SAMN02744010	2556921667	false	15.4	0.9			anaerobic	false	false
Bacteria	Bacteroidetes	Cytophagia	Cytophagales	Cytophagaceae	Dyadobacter	Dyadobacter crusticola		Dyadobacter crusticola DSM 16708	1808	2014-08-22 22:24:25	46.7341	6174153	5321		GEBA	SAMN02841160	2561511040	false			true		aerobic	false	false
Bacteria	Deinococcus-Thermus	Deinococci	Deinococcales	Deinococcaceae	Deinococcus	Deinococcus marmoris		Deinococcus marmoris DSM 12784	1829	2014-08-22 22:26:19	64.4317	4799389	4620		GEBA	SAMN02841164	2561511138	false	2.75				aerobic	false	false	8
Bacteria	Deinococcus-Thermus	Deinococci	Deinococcales	Deinococcaceae	Deinococcus	Deinococcus frigens		Deinococcus frigens DSM 12807	1830	2014-08-22 22:26:31	65.4037	4031031	3987		GEBA	SAMN02841173	2561511139	false	1.45				facultatively anaerobic	false	false	8
Bacteria	Bacteroidetes	Sphingobacteriia	Sphingobacteriales	Sphingobacteriaceae	Sphingobacterium	Sphingobacterium thalpophilum		Sphingobacterium thalpophilum DSM 11723	1841	2014-08-22 22:27:35	43.5801	5904797	5116		GEBA	SAMN02743379	2563366725	false	0.75	0.45			aerobic	false	false	7
Bacteria	Bacteroidetes	Flavobacteriia	Flavobacteriales	Flavobacteriaceae	Flavobacterium	Flavobacterium sasangense		Flavobacterium sasangense DSM 21067	1842	2014-08-22 22:27:48	32.3423	3161559	2965	490	GEBA	SAMN02743358	2563366726	false	1.65	0.4	false		facultatively anaerobic			6
Bacteria	Deinococcus-Thermus	Deinococci	Deinococcales	Deinococcaceae	Deinococcus	Deinococcus radiodurans		Deinococcus radiodurans DSM 20539	1849	2014-08-22 22:28:50	66.776	3243759	3118		GEBA	SAMN02743363	2563366733	true	2.25			true	aerobic	false	false
Bacteria	Deinococcus-Thermus	Deinococci	Deinococcales	Deinococcaceae	Deinococcus	Deinococcus radiodurans		Deinococcus radiodurans ATCC 13939	1892	2015-09-05 18:14:35	66.7824	3240710	3115		GEBA	SAMN02743895	2556921628	true	2.25			true	aerobic	false	false
Bacteria	Deinococcus-Thermus	Deinococci	Deinococcales	Deinococcaceae	Deinococcus	Deinococcus misasensis		Deinococcus misasensis DSM 22328	1898	2015-09-05 18:15:54	55.2282	5077429	4887		GEBA	SAMN02746038	2571042005	false	1.35	0.7	false	true	aerobic	false	false	8
Bacteria	Bacteroidetes	Sphingobacteriia	Sphingobacteriales	Sphingobacteriaceae	Pseudosphingobacterium	Pseudosphingobacterium domesticum		Pseudosphingobacterium domesticum DSM 18733	1917	2015-09-05 18:21:37	38.9423	6779698	5599		GEBA	SAMN05661044	2599185177	true	1.35	0.55			aerobic	false	false	7
Bacteria	Bacteroidetes	Flavobacteriia	Flavobacteriales	Flavobacteriaceae	Salegentibacter	Salegentibacter flavus		Salegentibacter flavus DSM 17794	1923	2015-09-05 18:22:49	39.7833	3684040	3327		GEBA	SAMN05660413	2599185209	false	3.25	0.6	false		microaerophilic	false	false
Bacteria	Bacteroidetes	Flavobacteriia	Flavobacteriales	Flavobacteriaceae	Flavobacterium	Flavobacterium swingsii		Flavobacterium swingsii DSM 21789	1932	2015-09-05 18:44:28	32.5982	2573799	2369	486	GEBA	SAMN05660845	2599185297	false	5.25	0.3	true		aerobic	false	false
Bacteria	Bacteroidetes	Flavobacteriia	Flavobacteriales	Flavobacteriaceae	Flavobacterium	Flavobacterium terrigena		Flavobacterium terrigena DSM 17934	1933	2015-09-05 18:44:36	31.1533	3171715	2845	497	GEBA	SAMN05660918	2600255390	false	1.6	0.45	true		aerobic	false	false	6
Bacteria	Bacteroidetes	Cytophagia	Cytophagales	Cyclobacteriaceae	Algoriphagus	Algoriphagus boritolerans		Algoriphagus boritolerans DSM 17298	1956	2015-09-05 18:50:15	42.7238	4828455	4279		GEBA	SAMN03080598	2599185235	false	2.3	0.35	false		aerobic	false	false	7
Bacteria	Bacteroidetes	Chitinophagia	Chitinophagales	Chitinophagaceae	Niastella	Niastella yeongjuensis		Niastella yeongjuensis DSM 17621	1966	2015-09-05 18:52:47	44.5084	8546538	6887		GEBA	SAMN05660816	2599185237	false	25	0.5	false		aerobic	false	false	7
Bacteria	Bacteroidetes	Chitinophagia	Chitinophagales	Chitinophagaceae	Chitinophaga	Chitinophaga terrae		Chitinophaga terrae DSM 23920	1969	2015-09-05 18:53:48	45.8359	6627397	5584		GEBA	SAMN05660909	2599185217	false	0.7	0.4			aerobic	false	false	7
Bacteria	Bacteroidetes	Chitinophagia	Chitinophagales	Chitinophagaceae	Chitinophaga	Chitinophaga sancti		Chitinophaga sancti DSM 784	1974	2015-09-05 23:59:04	44.2291	8238206	6710		GEBA	SAMN05661012	2595699005	false	15	0.6		false	aerobic	true	false
Bacteria	Bacteroidetes	Cytophagia	Cytophagales	Cytophagaceae	Dyadobacter	Dyadobacter ginsengisoli		Dyadobacter ginsengisoli DSM 21015	1993	2015-09-06 00:03:30	49.0358	9418251	7714		GEBA	SAMN02746090	2574179707	false	4.5	0.7			aerobic	false	false	7
Bacteria	Bacteroidetes	Flavobacteriia	Flavobacteriales	Flavobacteriaceae	Cellulophaga	Cellulophaga fucicola		Cellulophaga fucicola DSM 24786	2027	2015-09-06 00:10:02	32.0803	3915951	3442		GEBA	SAMN05660313	2595699004	false	3.6	0.75	false		aerobic	true	false
Bacteria	Bacteroidetes	Cytophagia	Cytophagales	Hymenobacteraceae	Hymenobacter	Hymenobacter daecheongensis		Hymenobacter daecheongensis DSM 21074	2031	2015-09-06 00:10:38	61.2057	4385746	3700		GEBA	SAMN02745146	2582581872	false	3.5	0.8	false		aerobic	false	false	7
Bacteria	Bacteroidetes	Bacteroidia	Bacteroidales	Prevotellaceae	Prevotella	Prevotella shahii		Prevotella shahii DSM 15611	2033	2015-09-06 00:11:01	44.3406	3510046	2854		GEBA	SAMN02745169	2585427597	false	9.15	0.65			anaerobic	false	false	10
Bacteria	Bacteroidetes	Chitinophagia	Chitinophagales	Chitinophagaceae	Flavisolibacter	Flavisolibacter ginsengisoli		Flavisolibacter ginsengisoli DSM 18119	2055	2015-09-06 00:14:37	40.6222	4676330	4179	723	GEBA	SAMN02745131	2582580745	false	4.5	0.5	false		aerobic	false	false	7
Bacteria	Nitrospirae-Phylum	Nitrospira-Class	Nitrospirales	Nitrospiraceae	Thermodesulfovibrio	Thermodesulfovibrio hydrogeniphilus		Thermodesulfovibrio hydrogeniphilus DSM 18151	2056	2015-09-06 00:14:51	35.8051	2118185	2096	76	GEBA	SAMN02744086	2574179746	false					anaerobic
Bacteria	Verrucomicrobia	Verrucomicrobiae	Verrucomicrobiales	Rubritaleaceae	Rubritalea	Rubritalea squalenifaciens		Rubritalea squalenifaciens DSM 18772	2078	2015-09-06 00:18:39	51.9742	4321138	3838		GEBA	SAMN02745181	2582581871	false	0.72	0.485		true	aerobic	false	false	9
Bacteria	Bacteroidetes	Chitinophagia	Chitinophagales	Chitinophagaceae	Chitinophaga	Chitinophaga japonensis		Chitinophaga japonensis DSM 13484	2091	2015-09-06 00:35:03	53.0398	6994349	5621		GEBA	SAMN05660319	2596583629	false	10	0.9	true		aerobic	true	false	6.5
Bacteria	Bacteroidetes	Cytophagia	Cytophagales	Hymenobacteraceae	Hymenobacter	Hymenobacter psychrotolerans		Hymenobacter psychrotolerans DSM 18569	2095	2015-09-06 00:35:59	60.7742	4767747	4229		GEBA	SAMN02746009	2585428192	false	1.25	0.5			aerobic	false	false
Bacteria	Bacteroidetes	Flavobacteriia	Flavobacteriales	Flavobacteriaceae	Leeuwenhoekiella	Leeuwenhoekiella marinoflava		Leeuwenhoekiella marinoflava DSM 3653	2100	2015-09-06 00:36:49	37.5055	4731219	4056		GEBA	SAMN02745246	2582581269	true	2	0.55	false		aerobic	true	false	6
Bacteria	Bacteroidetes	Flavobacteriia	Flavobacteriales	Flavobacteriaceae	Chryseobacterium	Chryseobacterium bovis		Chryseobacterium bovis DSM 19482	2105	2015-09-06 00:37:49	38.2255	3342737	3236		GEBA	SAMN05660493	2595699003	false	1.7	0.7	true	true	facultatively aerobic	false	false
Bacteria	Bacteroidetes	Sphingobacteriia	Sphingobacteriales	Sphingobacteriaceae	Sphingobacterium	Sphingobacterium multivorum		Sphingobacterium multivorum DSM 11691	2109	2015-09-06 00:38:42	39.8875	5865884	5164		GEBA	SAMN02745799	2571042348	false	1		false		aerobic	false	false
Bacteria	Bacteroidetes	Chitinophagia	Chitinophagales	Chitinophagaceae	Flavisolibacter	Flavisolibacter ginsengiterrae		Flavisolibacter ginsengiterrae DSM 18136	2113	2015-09-06 00:39:36	41.3119	4899041	4357		GEBA	SAMN02745913	2574179725	true	0.8	0.5	false		aerobic	false	false	7
Bacteria	Bacteroidetes	Bacteroidia	Bacteroidales	Porphyromonadaceae	Porphyromonas	Porphyromonas circumdentaria		Porphyromonas circumdentaria ATCC 51356	2129	2016-03-02 19:42:25	43.0469	2030544	1690		GEBA	SAMN02745171	2582581320	false	1.15	0.45			anaerobic	false	false
Bacteria	Fibrobacteres	Fibrobacteria	Fibrobacterales	Fibrobacteraceae	Fibrobacter	Fibrobacter intestinalis		Fibrobacter intestinalis ATCC 43854	2134	2016-03-02 19:42:49	47.8233	3286854	2930	441	GEBA	SAMN02745108	2582581325	false	1.4	0.35			anaerobic
Bacteria	Bacteroidetes	Bacteroidia	Bacteroidales	Porphyromonadaceae	Porphyromonas	Porphyromonas cangingivalis		Porphyromonas cangingivalis ATCC 700135	2136	2016-03-02 19:43:00	47.6054	2366578	2004		GEBA	SAMN02745205	2585428082	false	1.15	0.45			anaerobic	false	false
Bacteria	Bacteroidetes	Bacteroidia	Bacteroidales	Prevotellaceae	Prevotella	Prevotella oulorum		Prevotella oulorum ATCC 43324	2137	2016-03-02 19:43:04	46.7635	2831794	2522		GEBA	SAMN02745202	2585428083	false	1.25	0.5			anaerobic	false	false	10
Bacteria	Bacteroidetes	Bacteroidia	Bacteroidales	Porphyromonadaceae	Porphyromonas	Porphyromonas crevioricanis		Porphyromonas crevioricanis ATCC 55563	2138	2016-03-02 19:43:09	45.3253	2044996	1728		GEBA	SAMN02745203	2585428092	false	1	0.5			anaerobic	false	false	8.5
Bacteria	Verrucomicrobia	Verrucomicrobiae	Verrucomicrobiales	Verrucomicrobiaceae	Prosthecobacter	Prosthecobacter fusiformis		Prosthecobacter fusiformis ATCC 25309	2153	2016-03-02 19:44:28	56.6764	5826843	4719	604	GEBA	SAMN02745162	2588253518	true
Bacteria	Verrucomicrobia	Verrucomicrobiae	Verrucomicrobiales	Verrucomicrobiaceae	Prosthecobacter	Prosthecobacter debontii		Prosthecobacter debontii ATCC 700200	2159	2016-03-02 19:45:11	56.4907	6284982	5116		GEBA	SAMN02745166	2590828807	false	5	0.5				false	false
Bacteria	Bacteroidetes	Cytophagia	Cytophagales	Cytophagaceae	Cytophaga	Cytophaga xylanolytica		Cytophaga xylanolytica DSM 6779	2161	2016-03-02 19:45:31	46.5718	4365968	3489		GEBA	SAMN05660438	2593339275	false	13.5	0.4	false	true	facultatively anaerobic	true	false
Bacteria	Bacteroidetes	Cytophagia	Cytophagales	Cyclobacteriaceae	Algoriphagus	Algoriphagus chordae		Algoriphagus chordae DSM 19830	2168	2016-03-02 19:46:28	40.6087	5180785	4350		GEBA	SAMN03080604	2593339285	false	6	0.6	false		aerobic	false	false	7
Bacteria	Bacteroidetes	Cytophagia	Cytophagales	Cyclobacteriaceae	Algoriphagus	Algoriphagus ratkowskyi		Algoriphagus ratkowskyi DSM 22686	2172	2016-03-02 19:46:53	39.4001	4985342	4262		GEBA	SAMN03080613	2593339288	true	0.6	0.35	false		aerobic	false	false	7
Bacteria	Bacteroidetes	Chitinophagia	Chitinophagales	Chitinophagaceae	Hydrotalea	Hydrotalea sandarakina		Hydrotalea sandarakina DSM 23241	2173	2016-03-02 19:47:02	35.7679	3262527	2818		GEBA	SAMN05660754	2593339290	false	2	0.4	false		aerobic	false	false	7
Bacteria	Bacteroidetes	Flavobacteriia	Flavobacteriales	Flavobacteriaceae	Salegentibacter	Salegentibacter mishustinae		Salegentibacter mishustinae DSM 23404	2174	2016-03-02 19:47:08	36.8906	3769999	3358		GEBA	SAMN05660468	2593339291	false	3.8	0.6	false		aerobic	false	false
Bacteria	Bacteroidetes	Cytophagia	Cytophagales	Cyclobacteriaceae	Algoriphagus	Algoriphagus yeomjeoni		Algoriphagus yeomjeoni DSM 23446	2175	2016-03-02 19:47:16	40.2753	4971192	4232		GEBA	SAMN03080608	2593339292	false	2	0.55	false		aerobic	false	false	7
Bacteria	Bacteroidetes	Chitinophagia	Chitinophagales	Chitinophagaceae	Chitinophaga	Chitinophaga skermanii		Chitinophaga skermanii DSM 23857	2176	2016-03-02 19:47:26	41.7812	6112231	5121		GEBA	SAMN05660647	2593339293	false	1.5		true		aerobic	false	false
Bacteria	Bacteroidetes	Flavobacteriia	Flavobacteriales	Flavobacteriaceae	Arenibacter	Arenibacter echinorum		Arenibacter echinorum DSM 23522	2179	2016-03-02 19:47:51	39.3261	5189797	4338		GEBA	SAMN03080605	2593339296	false	2.1	0.45	false	true	aerobic	true	false	6
Bacteria	Bacteroidetes	Flavobacteriia	Flavobacteriales	Flavobacteriaceae	Olleya	Olleya aquimaris		Olleya aquimaris DSM 24464	2180	2016-03-02 19:48:00	32.2435	2957701	2646	465	GEBA	SAMN05660851	2593339297	false	2.05	0.55	false		aerobic	true	false	6
Bacteria	Bacteroidetes	Flavobacteriia	Flavobacteriales	Flavobacteriaceae	Salegentibacter	Salegentibacter salegens		Salegentibacter salegens DSM 5424	2182	2016-03-02 19:48:18	37.058	3869045	3478	757	GEBA	SAMN05661042	2593339299	true	6.35	0.65	false		aerobic	false	false	6
Bacteria	Bacteroidetes	Flavobacteriia	Flavobacteriales	Flavobacteriaceae	Gelidibacter	Gelidibacter algens		Gelidibacter algens DSM 12408	2183	2016-03-02 19:48:25	37.2082	4451124	3842		GEBA	SAMN05660858	2593339300	true	2.5	0.5	false	true	aerobic	true	false
Bacteria	Bacteroidetes	Flavobacteriia	Flavobacteriales	Flavobacteriaceae	Elizabethkingia	Elizabethkingia miricola		Elizabethkingia miricola DSM 14571	2184	2016-03-02 19:48:34	35.8123	4294661	4005	504	GEBA		2593339301	false	1.75	0.5	false		aerobic	false	false	6
Bacteria	Bacteroidetes	Sphingobacteriia	Sphingobacteriales	Sphingobacteriaceae	Pedobacter	Pedobacter cryoconitis		Pedobacter cryoconitis DSM 14825	2185	2016-03-02 19:48:43	39.3851	6075020	5250		GEBA	SAMN05660812	2593339302	false	2.25	0.8				true	false
Bacteria	Bacteroidetes	Flavobacteriia	Flavobacteriales	Flavobacteriaceae	Mesonia	Mesonia algae		Mesonia algae DSM 15361	2186	2016-03-02 19:48:55	33.1416	3088455	2858		GEBA	SAMN05660441	2593339303	true	1.95	0.45	false		aerobic	false	false	6
Bacteria	Bacteroidetes	Cytophagia	Cytophagales	Cytophagaceae	Larkinella	Larkinella arboricola		Larkinella arboricola DSM 21851	2187	2016-03-02 19:49:02	51.8164	7016227	5668		GEBA	SAMN05660371	2593339304	false	2.15				aerobic	false
Bacteria	Bacteroidetes	Cytophagia	Cytophagales	Cytophagaceae	Arcicella	Arcicella aurantiaca		Arcicella aurantiaca DSM 22214	2188	2016-03-02 19:49:14	35.1061	5922318	4964		GEBA	SAMN03080612	2595698202	false	2	0.55	false	true	aerobic	false	false	7
Bacteria	Bacteroidetes	Flavobacteriia	Flavobacteriales	Flavobacteriaceae	Formosa	Formosa spongicola		Formosa spongicola DSM 22637	2189	2016-03-02 19:49:24	31.2457	3155094	2911	494	GEBA	SAMN05660201	2595698203	false	2.15	0.4	false	true	aerobic	true	false	6
Bacteria	Bacteroidetes	Cytophagia	Cytophagales	Cyclobacteriaceae	Algoriphagus	Algoriphagus alkaliphilus		Algoriphagus alkaliphilus DSM 22703	2190	2016-03-02 19:49:31	42.6352	4847732	4333		GEBA	SAMN03080617	2595698204	false	2.7	0.5	false		aerobic	false	false	7
Bacteria	Bacteroidetes	Sphingobacteriia	Sphingobacteriales	Sphingobacteriaceae	Parapedobacter	Parapedobacter luteus		Parapedobacter luteus DSM 22899	2191	2016-03-02 19:49:40	49.273	4829294	4134	484	GEBA	SAMN05660226	2595698205	false	1.9	0.5	true		aerobic	false	false	7
Bacteria	Bacteroidetes	Flavobacteriia	Flavobacteriales	Flavobacteriaceae	Salegentibacter	Salegentibacter salinarum		Salegentibacter salinarum DSM 23400	2192	2016-03-02 19:49:48	37.1905	4309832	3725		GEBA	SAMN05660903	2595698206	false	3.25	0.65	false		aerobic	false	false	6
Bacteria	Bacteroidetes	Flavobacteriia	Flavobacteriales	Flavobacteriaceae	Salegentibacter	Salegentibacter salarius		Salegentibacter salarius DSM 23401	2193	2016-03-02 19:49:56	37.0143	3328831	3046		GEBA	SAMN05660445	2595698207	false	2.35	0.5	false		aerobic	false	false	6
Bacteria	Bacteroidetes	Flavobacteriia	Flavobacteriales	Flavobacteriaceae	Maribacter	Maribacter polysiphoniae		Maribacter polysiphoniae DSM 23514	2194	2016-03-02 19:50:03	40.302	5120908	4438	597	GEBA	SAMN05660747	2595698208	false	5.6	0.5	false		aerobic	true	false
Bacteria	Bacteroidetes	Flavobacteriia	Flavobacteriales	Flavobacteriaceae	Maribacter	Maribacter arcticus		Maribacter arcticus DSM 23546	2195	2016-03-02 19:50:13	34.9859	4203777	3709	672	GEBA	SAMN05660866	2595698209	false	2.15	0.4			aerobic	false	false
Bacteria	Bacteroidetes	Sphingobacteriia	Sphingobacteriales	Sphingobacteriaceae	Sphingobacterium	Sphingobacterium nematocida		Sphingobacterium nematocida DSM 24091	2196	2016-03-02 19:50:21	39.9082	5046862	4304		GEBA	SAMN05660841	2595698210	false	1.25	0.6				false	false	7
Bacteria	Bacteroidetes	Bacteroidia	Marinilabiliales	Marinilabiliaceae	Alkalitalea	Alkalitalea saponilacus		Alkalitalea saponilacus DSM 24412	2197	2016-03-02 19:50:30	39.3931	4551536	3569		GEBA	SAMN03080601	2595698211	true	5.5	0.4			anaerobic
Bacteria	Bacteroidetes	Cytophagia	Cytophagales	Cytophagaceae	Dyadobacter	Dyadobacter psychrophilus		Dyadobacter psychrophilus DSM 22270	2198	2016-03-02 19:50:39	45.0507	6734405	5717		GEBA	SAMN05660293	2595698219	false	2.25	1.05			aerobic	false	false	7
Bacteria	Bacteroidetes	Bacteroidia	Bacteroidales	Tannerellaceae	Parabacteroides	Parabacteroides chartae		Parabacteroides chartae DSM 24967	2199	2016-03-02 19:50:50	41.6601	3908615	3212		GEBA	SAMN05660349	2595698220	false	1.95	0.85	false	false	anaerobic	false	false	9.5
Bacteria	Bacteroidetes	Flavobacteriia	Flavobacteriales	Flavobacteriaceae	Soonwooa	Soonwooa buanensis		Soonwooa buanensis DSM 22323	2200	2016-03-02 19:50:57	34.8371	3329623	3056		GEBA	SAMN05660477	2595698221	true	1.8	0.6	false	true	aerobic	false	false	6
Bacteria	Bacteroidetes	Cytophagia	Cytophagales		Ohtaekwangia	Ohtaekwangia koreensis		Ohtaekwangia koreensis DSM 25262	2202	2016-03-02 19:51:16	41.9286	7235705	5891	668	GEBA	SAMN05660236	2595698225	true	3	0.45	true		aerobic			7
Bacteria	Bacteroidetes	Flavobacteriia	Flavobacteriales	Flavobacteriaceae	Salegentibacter	Salegentibacter holothuriorum		Salegentibacter holothuriorum DSM 23405	2204	2016-03-02 19:51:27	36.3852	3591995	3113		GEBA	SAMN05660776	2595698246	false	4	0.6	false		aerobic	false	false	6
Bacteria	Bacteroidetes	Chitinophagia	Chitinophagales	Chitinophagaceae	Chitinophaga	Chitinophaga ginsengisegetis		Chitinophaga ginsengisegetis DSM 18108	2205	2016-03-02 19:51:35	46.6462	7933678	6382		GEBA	SAMN05660461	2595698247	false	1.2	0.5	true		aerobic	false	false	7
Bacteria	Bacteroidetes	Sphingobacteriia	Sphingobacteriales	Sphingobacteriaceae	Pedobacter	Pedobacter luteus		Pedobacter luteus DSM 22385	2207	2016-03-02 19:51:47	42.2715	4027791	3597	632	GEBA	SAMN05661099	2595698248	false	0.75	0.4			aerobic	true	false	7
Bacteria	Bacteroidetes	Flavobacteriia	Flavobacteriales	Flavobacteriaceae	Cellulophaga	Cellulophaga tyrosinoxydans		Cellulophaga tyrosinoxydans DSM 21164	2208	2016-03-02 19:51:54	33.1248	3547462	3161		GEBA	SAMN05660703	2595698249	false	1.75	0.5	false		aerobic	true	false	6
Bacteria	Bacteroidetes	Sphingobacteriia	Sphingobacteriales	Sphingobacteriaceae	Mucilaginibacter	Mucilaginibacter oryzae		Mucilaginibacter oryzae DSM 19975	2210	2016-03-02 19:52:27	44.2463	5938162	5049	728	GEBA	SAMN05660888	2595698252	false	2.15	0.65	false		aerobic	false	false	7
Bacteria	Bacteroidetes	Sphingobacteriia	Sphingobacteriales	Sphingobacteriaceae	Sphingobacterium	Sphingobacterium psychroaquaticum		Sphingobacterium psychroaquaticum DSM 22418	2212	2016-03-02 19:52:55	41.4704	4500780	3786		GEBA	SAMN05660862	2595699002	false	2.5	1			aerobic			7
Bacteria	Bacteroidetes	Cytophagia	Cytophagales	Flammeovirgaceae	Marivirga	Marivirga sericea		Marivirga sericea DSM 4125	2213	2016-03-02 19:53:03	35.9527	4738596	4081		GEBA	SAMN05661096	2595699006	false	65	0.45	false		aerobic	true	false	7
Bacteria	Bacteroidetes	Flavobacteriia	Flavobacteriales	Flavobacteriaceae	Arenibacter	Arenibacter troitsensis		Arenibacter troitsensis DSM 19835	2214	2016-03-02 19:53:12	39.5635	5279750	4359		GEBA	SAMN03080602	2595699007	false	4	0.55	false		aerobic	false	false	6
Bacteria	Bacteroidetes	Cytophagia	Cytophagales	Cyclobacteriaceae	Fontibacter	Fontibacter flavus		Fontibacter flavus DSM 22241	2215	2016-03-02 19:53:22	39.7527	4486950	3950		GEBA	SAMN05660746	2596583521	true	2.25	0.4			aerobic	false	false	7
Bacteria	Bacteroidetes	Cytophagia	Cytophagales		Ohtaekwangia	Ohtaekwangia kribbensis		Ohtaekwangia kribbensis DSM 25221	2235	2016-03-02 19:57:20	43.7547	7405850	6140	690	GEBA	SAMN05660727	2596583624	false	4.5	0.35	true		aerobic			7
Bacteria	Bacteroidetes	Sphingobacteriia	Sphingobacteriales	Sphingobacteriaceae	Mucilaginibacter	Mucilaginibacter frigoritolerans		Mucilaginibacter frigoritolerans ATCC BAA-1854	2238	2016-03-02 19:57:55	39.2399	5654941	4887		GEBA	SAMN02982930	2596583644	false	2.5	0.4	true		aerobic	false	false	7
Bacteria	Bacteroidetes	Flavobacteriia	Flavobacteriales	Flavobacteriaceae	Myroides	Myroides odoratimimus		Myroides odoratimimus ATCC BAA-634	2239	2016-03-02 19:58:05	33.8674	4156712	3700		GEBA	SAMN02983007	2596583645	false	1.5	0.5			aerobic	false	false	6
Bacteria	Bacteroidetes	Bacteroidia	Bacteroidales	Prevotellaceae	Prevotella	Prevotella ruminicola		Prevotella ruminicola ATCC 19189	2241	2016-03-02 19:58:18	47.7673	3553496	2962		GEBA	SAMN02745192	2596583684	false	15.4	0.9			anaerobic	false	false
Bacteria	Bacteroidetes	Bacteroidia	Bacteroidales	Prevotellaceae	Prevotella	Prevotella zoogleoformans		Prevotella zoogleoformans ATCC 33285	2243	2016-03-02 19:58:30	47.4308	3257693	2702		GEBA	SAMN02983002	2596583692	false	4.4	0.6			anaerobic	false	false
Bacteria	Bacteroidetes	Sphingobacteriia	Sphingobacteriales	Sphingobacteriaceae	Pedobacter	Pedobacter antarcticus		Pedobacter antarcticus ATCC 51969	2249	2016-03-02 19:59:08	40.3858	4569200	4096		GEBA	SAMN03003324	2597490344	false	2.5	0.75			aerobic	false	false
Bacteria	Bacteroidetes	Flavobacteriia	Flavobacteriales	Flavobacteriaceae	Myroides	Myroides marinus		Myroides marinus DSM 23048	2275	2016-03-02 20:25:50	33.5652	4155975	3724		GEBA	SAMN04488018	2615840711	false	0.8	0.25	true		aerobic	false	false	6
Bacteria	Bacteroidetes	Cytophagia	Cytophagales	Cytophagaceae	Cytophaga	Cytophaga hutchinsonii		Cytophaga hutchinsonii DSM 1761	2288	2016-03-02 20:28:18	38.7175	4369202	3756		GEBA	SAMN04487930	2616644809	true					aerobic
Bacteria	Bacteroidetes	Cytophagia	Cytophagales	Flammeovirgaceae	Reichenbachiella	Reichenbachiella agariperforans		Reichenbachiella agariperforans DSM 26134	2289	2016-03-02 20:28:27	43.4081	5027552	4018	634	GEBA	SAMN04488028	2616644810	true	10	0.6	true	true	aerobic	true	false	7
Bacteria	Bacteroidetes	Flavobacteriia	Flavobacteriales	Flavobacteriaceae	Spongiibacterium	Spongiibacterium flavum		Spongiibacterium flavum DSM 22638	2301	2016-03-02 20:30:15	41.9938	3836163	3518		GEBA	SAMN04488116	2617270824	true	2.25	0.4	false		aerobic	false	false	6
Bacteria	Bacteroidetes	Cytophagia	Cytophagales		Chryseolinea	Chryseolinea serpens		Chryseolinea serpens DSM 24574	2306	2016-03-02 20:30:54	51.1418	8357402	6833	651	GEBA	SAMN04488109	2617270831	true	3.75	0.5	true		aerobic	true	false	7
Bacteria	Bacteroidetes	Cytophagia	Cytophagales	Cytophagaceae	Dyadobacter	Dyadobacter soli		Dyadobacter soli DSM 25329	2325	2016-03-02 20:33:22	50.47	8744264	7300		GEBA	SAMN04487996	2619619010	false	2.15	0.65	true		aerobic	false	false	7
Bacteria	Bacteroidetes	Cytophagia	Cytophagales	Flammeovirgaceae	Reichenbachiella	Reichenbachiella faecimaris		Reichenbachiella faecimaris DSM 26133	2341	2016-03-02 20:36:30	39.7982	4711095	4021	786	GEBA	SAMN04488029	2619619645	false	4	0.4	false	false	aerobic	true	false	7
Bacteria	Bacteroidetes	Sphingobacteriia	Sphingobacteriales	Sphingobacteriaceae	Pedobacter	Pedobacter caeni		Pedobacter caeni DSM 16990	2348	2016-03-02 20:37:30	41.4038	7826325	6684		GEBA	SAMN04488522	2622736434	false	6.5	0.75	false		aerobic	false	false
Bacteria	Bacteroidetes	Sphingobacteriia	Sphingobacteriales	Sphingobacteriaceae	Pedobacter	Pedobacter piscium		Pedobacter piscium DSM 11725	2350	2016-03-02 20:37:53	40.4161	4422031	3911		GEBA	SAMN04488084	2622736436	false	0.75	0.45	false		aerobic	false	false	7
Bacteria	Bacteroidetes	Cytophagia	Cytophagales	Cyclobacteriaceae	Algoriphagus	Algoriphagus ornithinivorans		Algoriphagus ornithinivorans DSM 15282	2351	2016-03-02 20:38:02	39.4541	4090085	3551		GEBA	SAMN04488519	2622736437	false	1.7	0.35	false		aerobic	false	false	7
Bacteria	Bacteroidetes	Flavobacteriia	Flavobacteriales	Flavobacteriaceae	Maribacter	Maribacter orientalis		Maribacter orientalis DSM 16471	2352	2016-03-02 20:38:10	35.1067	4160485	3695	688	GEBA	SAMN04488008	2622736438	false	6	0.6	false		aerobic	false	false	6
Bacteria	Bacteroidetes	Sphingobacteriia	Sphingobacteriales	Sphingobacteriaceae	Pedobacter	Pedobacter africanus		Pedobacter africanus DSM 12126	2354	2016-03-02 20:38:26	43.4083	5722867	4767	503	GEBA	SAMN04488524	2622736459	false	3.35	0.5	false		aerobic	false		7
Bacteria	Bacteroidetes	Cytophagia	Cytophagales	Cytophagaceae	Dyadobacter	Dyadobacter koreensis		Dyadobacter koreensis DSM 19938	2355	2016-03-02 20:38:38	41.2589	7335320	6142		GEBA	SAMN04487995	2622736476	false			true		aerobic	false	false
Bacteria	Bacteroidetes	Flavobacteriia	Flavobacteriales	Flavobacteriaceae	Chryseobacterium	Chryseobacterium halperniae		Chryseobacterium halperniae DSM 19921	2356	2016-03-02 20:38:52	37.7607	4088568	3796		GEBA	SAMN04488097	2622736498	false	1.65	0.8	true		aerobic	false	false
Bacteria	Bacteroidetes	Flavobacteriia	Flavobacteriales	Flavobacteriaceae	Leeuwenhoekiella	Leeuwenhoekiella palythoae		Leeuwenhoekiella palythoae DSM 19859	2357	2016-03-02 20:39:00	39.9108	4024625	3412		GEBA	SAMN04487999	2622736499	false	2.3	0.45	false		aerobic	true	false
Bacteria	Bacteroidetes	Flavobacteriia	Flavobacteriales	Flavobacteriaceae	Salinimicrobium	Salinimicrobium catena		Salinimicrobium catena DSM 23553	2358	2016-03-02 20:39:07	43.7701	3261439	2977		GEBA	SAMN04488034	2622736500	true	4	0.65	false		aerobic	true	false
Bacteria	Bacteroidetes	Flavobacteriia	Flavobacteriales	Flavobacteriaceae	Aquimarina	Aquimarina spongiae		Aquimarina spongiae DSM 22623	2359	2016-03-02 20:39:14	35.9325	5344305	4713		GEBA	SAMN04488508	2622736502	false	4.75	0.3	false	true	aerobic	false	false
Bacteria	Bacteroidetes	Flavobacteriia	Flavobacteriales	Flavobacteriaceae	Bizionia	Bizionia echini		Bizionia echini DSM 23925	2361	2016-03-02 20:39:30	33.672	3310442	3009	634	GEBA	SAMN04487989	2622736504	false	2.45	0.45	false		aerobic	false
Bacteria	Bacteroidetes	Flavobacteriia	Flavobacteriales	Flavobacteriaceae	Psychroflexus	Psychroflexus sediminis		Psychroflexus sediminis DSM 19803	2365	2016-03-02 20:40:00	38.487	2971645	2662		GEBA	SAMN04488027	2622736510	false	4.5	0.7	false	true	aerobic	false	false	6
Bacteria	Bacteroidetes	Sphingobacteriia	Sphingobacteriales	Sphingobacteriaceae	Pedobacter	Pedobacter nyackensis		Pedobacter nyackensis DSM 19625	2366	2016-03-02 20:40:06	39.5042	6076301	4967		GEBA	SAMN04488101	2622736511	false	2.5	0.45			aerobic	false	false	7
Bacteria	Bacteroidetes	Sphingobacteriia	Sphingobacteriales	Sphingobacteriaceae	Pedobacter	Pedobacter soli		Pedobacter soli DSM 18609	2367	2016-03-02 20:40:17	40.4606	6002130	4975		GEBA	SAMN04488024	2622736512	false	2.2	0.75			aerobic	false	false	7
Bacteria	Bacteroidetes	Flavobacteriia	Flavobacteriales	Flavobacteriaceae	Myroides	Myroides profundi		Myroides profundi DSM 19823	2369	2016-03-02 20:40:42	33.7492	4000531	3540		GEBA	SAMN04488089	2622736514	false	2	0.8	false		aerobic	true	false	6
Bacteria	Bacteroidetes	Cytophagia	Cytophagales	Cyclobacteriaceae	Algoriphagus	Algoriphagus hitonicola		Algoriphagus hitonicola DSM 19315	2371	2016-03-02 20:40:56	42.1256	4323132	3812		GEBA	SAMN04487988	2622736517	false	1	0.3	false		aerobic	false	false	7
Bacteria	Bacteroidetes	Flavobacteriia	Flavobacteriales	Flavobacteriaceae	Pseudozobellia	Pseudozobellia thermophila		Pseudozobellia thermophila DSM 19858	2372	2016-03-02 20:41:05	47.0842	5030576	4181	628	GEBA	SAMN04488513	2622736519	true	2.1	0.3	true		aerobic	true	false	6
Bacteria	Bacteroidetes	Flavobacteriia	Flavobacteriales	Flavobacteriaceae	Mesonia	Mesonia phycicola		Mesonia phycicola DSM 21425	2373	2016-03-02 20:41:14	31.3891	3280440	2976		GEBA	SAMN04488096	2622736520	false	2.3	1.1	false		aerobic	false	false	6
Bacteria	Bacteroidetes	Flavobacteriia	Flavobacteriales	Flavobacteriaceae	Flavobacterium	Flavobacterium psychrophilum		Flavobacterium psychrophilum DSM 3660	2376	2016-03-02 20:41:37	32.4304	2618442	2319		GEBA	SAMN02745938	2622736523	false	3	0.4	true		aerobic	false	false
Bacteria	Bacteroidetes	Sphingobacteriia	Sphingobacteriales	Sphingobacteriaceae	Pedobacter	Pedobacter suwonensis		Pedobacter suwonensis DSM 18130	2377	2016-03-02 20:41:43	39.5355	5801156	4881		GEBA	SAMN04488511	2622736524	false	2.3	0.65	false		aerobic	false	false	7
Bacteria	Bacteroidetes	Flavobacteriia	Flavobacteriales	Flavobacteriaceae	Kriegella	Kriegella aquimaris		Kriegella aquimaris DSM 19886	2378	2016-03-02 20:41:54	39.5997	6055412	4959		GEBA	SAMN04488514	2622736525	true	1.3	0.45			aerobic	true	false	6
Bacteria	Bacteroidetes	Flavobacteriia	Flavobacteriales	Flavobacteriaceae	Salegentibacter	Salegentibacter agarivorans		Salegentibacter agarivorans DSM 23515	2379	2016-03-02 20:42:05	36.8295	4298146	3768		GEBA	SAMN04488033	2622736526	false	3.35	0.6	false	true	aerobic	true	false
Bacteria	Bacteroidetes	Flavobacteriia	Flavobacteriales	Flavobacteriaceae	Cellulophaga	Cellulophaga baltica		Cellulophaga baltica DSM 24729	2381	2016-03-02 20:42:23	34.5154	4711421	4197		GEBA	SAMN04487992	2622736528	false	3.35	0.7	false		aerobic	false	false
Bacteria	Bacteroidetes	Flavobacteriia	Flavobacteriales	Flavobacteriaceae	Maribacter	Maribacter sedimenticola		Maribacter sedimenticola DSM 19840	2388	2016-03-02 20:43:41	37.5073	4264939	3683		GEBA	SAMN04488009	2622736538	true	6	0.6	false		aerobic	false	false	6
Bacteria	Bacteroidetes	Cytophagia	Cytophagales	Hymenobacteraceae	Hymenobacter	Hymenobacter actinosclerus		Hymenobacter actinosclerus DSM 15310	2389	2016-03-02 20:43:50	62.0473	4403811	3726		GEBA	SAMN04487998	2622736539	false	2.8	0.55			aerobic	false	false	7
Bacteria	Bacteroidetes	Cytophagia	Cytophagales	Hymenobacteraceae	Pontibacter	Pontibacter akesuensis		Pontibacter akesuensis DSM 18820	2391	2016-03-02 20:44:06	51.0028	4816279	4100		GEBA	SAMN04487941	2622736541	false	1.55	0.725			aerobic	false	false	7
Bacteria	Bacteroidetes	Flavobacteriia	Flavobacteriales	Flavobacteriaceae	Maribacter	Maribacter stanieri		Maribacter stanieri DSM 19891	2392	2016-03-02 20:44:16	34.3737	4458637	3865	614	GEBA	SAMN04488010	2622736542	false	3.85	0.4	false		aerobic	true	false
Bacteria	Bacteroidetes	Flavobacteriia	Flavobacteriales	Flavobacteriaceae	Maribacter	Maribacter aquivivus		Maribacter aquivivus DSM 16478	2394	2016-03-02 20:44:29	34.4927	4573243	3971	635	GEBA	SAMN04488007	2622736581	false	1.3	0.45	false		aerobic	false	false	6
Bacteria	Bacteroidetes	Sphingobacteriia	Sphingobacteriales	Sphingobacteriaceae	Pedobacter	Pedobacter rhizosphaerae		Pedobacter rhizosphaerae DSM 18610	2398	2016-03-02 20:45:05	39.3077	5777203	4849		GEBA	SAMN04488023	2622736586	false	1.8	0.75			aerobic	false	false	7
Bacteria	Bacteroidetes	Cytophagia	Cytophagales	Cyclobacteriaceae	Algoriphagus	Algoriphagus faecimaris		Algoriphagus faecimaris DSM 23095	2399	2016-03-02 20:45:16	41.3653	4654616	4155		GEBA	SAMN04488104	2622736587	false	1.2	0.4	false		aerobic		false
Bacteria	Bacteroidetes	Flavobacteriia	Flavobacteriales	Flavobacteriaceae	Bizionia	Bizionia paragorgiae		Bizionia paragorgiae DSM 23842	2405	2016-03-02 20:46:27	35.2652	3138671	2867		GEBA	SAMN04487990	2622736593	true	2.1	0.45		true	aerobic	false	false	6
Bacteria	Bacteroidetes	Chitinophagia	Chitinophagales	Chitinophagaceae	Chitinophaga	Chitinophaga rupis		Chitinophaga rupis DSM 21039	2409	2016-03-02 20:47:10	47.5456	8386659	6500		GEBA	SAMN04488505	2622736599	false	1.45	0.55			aerobic	false	false	7
Bacteria	Bacteroidetes	Flavobacteriia	Flavobacteriales	Flavobacteriaceae	Lutibacter	Lutibacter flavus		Lutibacter flavus DSM 27993	2411	2016-03-02 20:47:35	30.043	3898274	3382	502	GEBA	SAMN04488111	2622736608	false	2.6	0.85	false		aerobic	false	false	6
Bacteria	Bacteroidetes	Flavobacteriia	Flavobacteriales	Flavobacteriaceae	Lutibacter	Lutibacter maritimus		Lutibacter maritimus DSM 24450	2412	2016-03-02 20:47:43	29.4993	3479823	3087	469	GEBA	SAMN04488006	2622736611	false	3	0.55	false	true	aerobic	false	false	6
Bacteria	Bacteroidetes	Cytophagia	Cytophagales	Cytophagaceae	Siphonobacter	Siphonobacter aquaeclarae		Siphonobacter aquaeclarae DSM 21668	2414	2016-03-02 20:48:04	54.3082	6185535	4999	530	GEBA	SAMN04488090	2622736636	true	2	0.35			facultatively anaerobic	false	false	7
Bacteria	Rhodothermaeota	Rhodothermia	Rhodothermales	Rhodothermaceae	Rhodothermus	Rhodothermus profundi		Rhodothermus profundi DSM 22212	2415	2016-03-02 20:48:16	59.1063	3131760	2672	443	GEBA	SAMN04488087	2622736637	false	2.5	0.5			aerobic	false	false	7
Bacteria	Bacteroidetes	Sphingobacteriia	Sphingobacteriales	Sphingobacteriaceae	Sphingobacterium	Sphingobacterium wenxiniae		Sphingobacterium wenxiniae DSM 22789	2416	2016-03-02 20:48:22	40.9288	3842774	3413		GEBA	SAMN05660206	2634166295	false	1	0.45			aerobic	false	false	7
Bacteria	Bacteroidetes	Chitinophagia	Chitinophagales	Chitinophagaceae	Chitinophaga	Chitinophaga filiformis		Chitinophaga filiformis DSM 527	2417	2016-03-02 20:48:31	45.4628	8616351	6850		GEBA	SAMN04488121	2634166296	false	55	0.45	true	true	aerobic	true	false
Bacteria	Bacteroidetes	Sphingobacteriia	Sphingobacteriales	Sphingobacteriaceae	Pedobacter	Pedobacter insulae		Pedobacter insulae DSM 18684	2418	2016-03-02 20:48:46	38.2155	4388005	3773	569	GEBA	SAMN04489864	2634166297	false	3.35	0.4	false		aerobic	false	false	7
Bacteria	Bacteroidetes	Chitinophagia	Chitinophagales	Chitinophagaceae	Sediminibacterium	Sediminibacterium ginsengisoli		Sediminibacterium ginsengisoli DSM 22335	2420	2016-03-02 20:48:59	46.3279	4082637	3585		GEBA	SAMN04488132	2634166300	false	3	0.8	false		facultatively anaerobic	true	false
Bacteria	Bacteroidetes	Sphingobacteriia	Sphingobacteriales	Sphingobacteriaceae	Sphingobacterium	Sphingobacterium mizutaii		Sphingobacterium mizutaii DSM 11724	2421	2016-03-02 20:49:06	39.7289	4628215	4025		GEBA	SAMN05192578	2634166301	false			false		aerobic	false	false
Bacteria	Bacteroidetes	Flavobacteriia	Flavobacteriales	Flavobacteriaceae	Arenibacter	Arenibacter palladensis		Arenibacter palladensis DSM 17539	2423	2016-03-02 20:49:29	39.651	5544813	4572		GEBA	SAMN03080594	2634166303	false	1.95	0.45	false	true	aerobic	true	false	6
Bacteria	Bacteroidetes	Chitinophagia	Chitinophagales	Chitinophagaceae	Chitinophaga	Chitinophaga eiseniae		Chitinophaga eiseniae DSM 22224	2427	2016-03-02 20:49:51	50.4376	8550977	6849		GEBA	SAMN04488128	2634166306	false	1.4	0.45	true		aerobic	false	false	7
Bacteria	Bacteroidetes	Flavobacteriia	Flavobacteriales	Flavobacteriaceae	Winogradskyella	Winogradskyella thalassocola		Winogradskyella thalassocola DSM 15363	2428	2016-03-02 20:50:05	33.2833	4571886	3959		GEBA	SAMN04489796	2634166307	true	5.65	0.6	false		aerobic	true	false	6
Bacteria	Bacteroidetes	Flavobacteriia	Flavobacteriales	Flavobacteriaceae	Algibacter	Algibacter lectus		Algibacter lectus DSM 15365	2430	2016-03-02 20:50:18	33.3186	4814226	3924	528	GEBA	SAMN04489722	2634166310	true	2.5	0.45	false		facultatively anaerobic	true	false	6
Bacteria	Bacteroidetes	Cytophagia	Cytophagales	Cytophagaceae	Pseudarcicella	Pseudarcicella hirudinis		Pseudarcicella hirudinis DSM 25647	2432	2016-03-02 20:50:48	38.405	6160782	5020		GEBA	SAMN04515674	2634166314	true	1.5	0.95			aerobic	false	false	7
Bacteria	Bacteroidetes	Cytophagia	Cytophagales	Cyclobacteriaceae	Algoriphagus	Algoriphagus aquimarinus		Algoriphagus aquimarinus DSM 23399	2437	2016-03-02 20:51:34	40.2748	5113519	4376		GEBA	SAMN04489723	2634166319	false	6	0.6	false		aerobic	false	false	7
Bacteria	Bacteroidetes	Flavobacteriia	Flavobacteriales	Flavobacteriaceae	Cloacibacterium	Cloacibacterium normanense		Cloacibacterium normanense DSM 15886	2438	2016-03-02 20:51:43	33.0509	2735936	2523	458	GEBA	SAMN04489756	2634166320	true	16		false	true	facultatively anaerobic	false	false	6
Bacteria	Bacteroidetes	Cytophagia	Cytophagales		Thermoflexibacter	Thermoflexibacter ruber		Thermoflexibacter ruber DSM 9560	2465	2016-03-02 20:56:07	37.6917	5494175	4555	394	GEBA	SAMN04488541	2636415974	true	15	0.6		false	aerobic	true	false
Bacteria	Bacteroidetes	Chitinophagia	Chitinophagales	Chitinophagaceae	Chitinophaga	Chitinophaga niabensis		Chitinophaga niabensis DSM 24787	2470	2016-03-02 20:56:52	46.0164	7126586	5806		GEBA	SAMN04488055	2636416022	false	4	0.6			aerobic	false	false	7
Bacteria	Bacteroidetes	Chitinophagia	Chitinophagales	Chitinophagaceae	Chitinophaga	Chitinophaga arvensicola		Chitinophaga arvensicola DSM 3695	2472	2016-03-02 20:57:15	46.6233	8315349	6736		GEBA	SAMN04488122	2636416040	false	25	0.45	true		aerobic	false	false	7
Bacteria	Bacteroidetes	Flavobacteriia	Flavobacteriales	Flavobacteriaceae	Robiginitalea	Robiginitalea myxolifaciens		Robiginitalea myxolifaciens DSM 21019	2473	2016-03-02 20:57:28	48.8703	3204920	2848	679	GEBA	SAMN04490243	2636416043	false	2.2	0.475	false	true	aerobic	false	false
Bacteria	Bacteroidetes	Sphingobacteriia	Sphingobacteriales	Sphingobacteriaceae	Pedobacter	Pedobacter metabolipauper		Pedobacter metabolipauper DSM 19035	2478	2016-03-02 20:58:09	40.6349	5250421	4582	577	GEBA	SAMN04489865	2636416080	false	2.2	0.83	false	false	microaerophilic
Bacteria	Bacteroidetes	Cytophagia	Cytophagales	Hymenobacteraceae	Hymenobacter	Hymenobacter arizonensis		Hymenobacter arizonensis DSM 17870	2479	2016-03-02 20:58:19	59.3222	6017160	5052		GEBA	SAMN04515668	2636416085	false	5	1.5	false	true	aerobic	false	false	7
Bacteria	Bacteroidetes	Cytophagia	Cytophagales	Cyclobacteriaceae	Algoriphagus	Algoriphagus locisalis		Algoriphagus locisalis DSM 23445	2482	2016-03-02 20:58:49	41.1841	5423918	4735		GEBA	SAMN04489724	2639762564	false	2.25	0.55			aerobic	false	false	7
Bacteria	Bacteroidetes	Flavobacteriia	Flavobacteriales	Flavobacteriaceae	Nonlabens	Nonlabens xylanidelens		Nonlabens xylanidelens DSM 16809	2617	2016-05-17 12:09:24	34.6731	3275117	2981	520	GEBA	SAMN05661059	2593339281	false	4.85	0.55	false		aerobic	false	false	6
Bacteria	Bacteroidetes	Flavobacteriia	Flavobacteriales	Flavobacteriaceae	Nonlabens	Nonlabens dokdonensis		Nonlabens dokdonensis DSM 17205	2618	2016-05-17 12:09:31	35.2478	3842743	3438	500	GEBA	SAMN05660418	2593339282	false			false		aerobic	false	false	6
Bacteria	Bacteroidetes	Flavobacteriia	Flavobacteriales	Flavobacteriaceae	Nonlabens	Nonlabens ulvanivorans		Nonlabens ulvanivorans DSM 22727	2620	2016-05-17 12:09:49	35.02	3177440	2871	563	GEBA	SAMN05660360	2593339289	false	3.5	0.9	false		aerobic	false	false	6
Bacteria	Bacteroidetes	Flavobacteriia	Flavobacteriales	Flavobacteriaceae	Algibacter	Algibacter pectinivorans		Algibacter pectinivorans DSM 25730	2631	2016-05-17 12:11:40	33.3714	3643063	3128		GEBA	SAMN04487987	2615840709	false	1.7	0.5	false	true	aerobic	true	false	6
Bacteria	Bacteroidetes	Flavobacteriia	Flavobacteriales	Flavobacteriaceae	Muricauda	Muricauda zhangzhouensis		Muricauda zhangzhouensis DSM 25030	2634	2016-05-17 12:12:05	39.8751	3744005	3344	598	GEBA	SAMN04487892	2617270731	false	2.7	0.475			aerobic	false	false	6
Bacteria	Bacteroidetes	Cytophagia	Cytophagales	Cyclobacteriaceae	Algoriphagus	Algoriphagus zhangzhouensis		Algoriphagus zhangzhouensis DSM 25035	2635	2016-05-17 12:12:12	39.3299	4798704	4045		GEBA	SAMN04488108	2617270825	false	1.7	0.65			aerobic	false	false	6.5
Bacteria	Bacteroidetes	Chitinophagia	Chitinophagales	Chitinophagaceae	Niabella	Niabella drilacis		Niabella drilacis DSM 25811	2638	2016-05-17 12:12:38	47.7695	6089384	5121	810	GEBA	SAMN04487894	2619619035	false	1.25	0.85	true		aerobic		false	7
Bacteria	Bacteroidetes	Flavobacteriia	Flavobacteriales	Flavobacteriaceae	Muricauda	Muricauda antarctica		Muricauda antarctica DSM 26351	2640	2016-05-17 12:13:00	45.1507	4482501	4041	579	GEBA	SAMN04487891	2619619048	false	1.5	1.5	false	true	aerobic	false	false	6
Bacteria	Bacteroidetes	Sphingobacteriia	Sphingobacteriales	Sphingobacteriaceae	Pedobacter	Pedobacter nutrimenti		Pedobacter nutrimenti DSM 27372	2641	2016-05-17 12:13:09	41.6477	5715103	4924		GEBA	SAMN06297424	2619619049	false	2	0.6			aerobic	false		7
Bacteria	Bacteroidetes	Flavobacteriia	Flavobacteriales	Flavobacteriaceae	Zunongwangia	Zunongwangia mangrovi		Zunongwangia mangrovi DSM 24499	2642	2016-05-17 12:13:21	35.8776	4131682	3559	679	GEBA	SAMN04487907	2622736505	false			false		aerobic	false	false	6
Bacteria	Bacteroidetes	Flavobacteriia	Flavobacteriales	Flavobacteriaceae	Myroides	Myroides guanonis		Myroides guanonis DSM 26542	2643	2016-05-17 12:13:29	33.2822	3137647	2674		GEBA	SAMN04487893	2622736509	false	1	0.5	true		aerobic	false	false
Bacteria	Bacteroidetes	Sphingobacteriia	Sphingobacteriales	Sphingobacteriaceae	Mucilaginibacter	Mucilaginibacter polytrichastri		Mucilaginibacter polytrichastri DSM 26907	2644	2016-05-17 12:13:36	41.9971	5813139	5086		GEBA	SAMN04487890	2622736518	false	2.6	0.65	true		aerobic	false	false	7
Bacteria	Bacteroidetes	Flavobacteriia	Flavobacteriales	Flavobacteriaceae	Aequorivita	Aequorivita viscosa		Aequorivita viscosa DSM 26349	2646	2016-05-17 12:13:57	36.5855	3520636	3094		GEBA	SAMN04487908	2622736533	false	4.25	2			aerobic	false	false	6
Bacteria	Bacteroidetes	Flavobacteriia	Flavobacteriales	Flavobacteriaceae	Aquimarina	Aquimarina amphilecti		Aquimarina amphilecti DSM 25232	2647	2016-05-17 12:14:05	31.9636	5307707	4668		GEBA	SAMN04487910	2622736580	false	2.45	0.225	false		aerobic	false	false	6
Bacteria	Bacteroidetes	Cytophagia	Cytophagales	Cytophagaceae	Spirosoma	Spirosoma endophyticum		Spirosoma endophyticum DSM 26130	2648	2016-05-17 12:14:17	48.0202	8511704	7592		GEBA	SAMN05216167	2622736583	false	9.75	1.2	false		aerobic			7
Bacteria	Chlorobi	Ignavibacteria	Ignavibacteriales	Melioribacteraceae	Melioribacter	Melioribacter roseus		Melioribacter roseus VKM B-2668	2696	2016-05-21 05:58:22	41.3281	3300414	2840	468	TYGS-GOLD	SAMN02603097	2517093030	true	5.325	0.3		true	facultatively anaerobic	false	true	7
Bacteria	Bacteroidetes	Bacteroidia	Marinilabiliales	Prolixibacteraceae	Draconibacterium	Draconibacterium orientale		Draconibacterium orientale FH5	2702	2016-05-21 06:03:42	41.3111	5132075	3971	677	TYGS-GOLD	SAMN02725840	2576861037	true	1.55	0.4			facultatively anaerobic	false	false	7
Bacteria	Chlamydiae-Phylum	Chlamydiae	Chlamydiales	Chlamydiaceae	Chlamydia	Chlamydia avium		Chlamydia avium 10DC88	2707	2016-05-21 06:05:16	36.8775	1048257	947	231	TYGS-GOLD	SAMN02216823		false
Bacteria	Bacteroidetes	Bacteroidia	Bacteroidales	Prevotellaceae	Prevotella	Prevotella buccalis		Prevotella buccalis ATCC 35310	2790	2016-06-03 04:11:56	45.3141	3033960	2456		TYGS-NCBI	SAMN00003363	647000293	false					anaerobic	false	false	12
Bacteria	Bacteroidetes	Bacteroidia	Bacteroidales	Bacteroidaceae	Bacteroides	Bacteroides cellulosilyticus		Bacteroides cellulosilyticus DSM 14838	2792	2016-06-03 04:12:43	42.7075	6726268	5719	555	TYGS-NCBI	SAMN00008759	643886111	false	1.7	0.9			anaerobic	false	false
Bacteria	Bacteroidetes	Bacteroidia	Bacteroidales	Bacteroidaceae	Bacteroides	Bacteroides coprocola		Bacteroides coprocola DSM 17136	2793	2016-06-03 04:13:12	41.8656	4293967	4291		TYGS-NCBI	SAMN00000014	642791613	false	2.5	0.8			anaerobic	false	false
Bacteria	Bacteroidetes	Bacteroidia	Bacteroidales	Bacteroidaceae	Bacteroides	Bacteroides coprophilus		Bacteroides coprophilus DSM 18228	2794	2016-06-03 04:13:37	45.7254	3854652	3838	453	TYGS-NCBI	SAMN00008769	643886197	false	3.3	0.75			anaerobic	false	false
Bacteria	Bacteroidetes	Bacteroidia	Bacteroidales	Bacteroidaceae	Bacteroides	Bacteroides dorei		Bacteroides dorei DSM 17855	2795	2016-06-03 04:14:25	41.9783	5482477	4966		TYGS-NCBI	SAMN00000029	642979370	false	2.9	1			anaerobic	false	false
Bacteria	Bacteroidetes	Bacteroidia	Bacteroidales	Porphyromonadaceae	Porphyromonas	Porphyromonas endodontalis		Porphyromonas endodontalis ATCC 35406	2796	2016-06-03 04:14:38	47.5224	2064508	1965	633	TYGS-NCBI	SAMN00002247	643886148	false	1.5	0.5			anaerobic	false	false
Bacteria	Bacteroidetes	Bacteroidia	Bacteroidales	Bacteroidaceae	Bacteroides	Bacteroides finegoldii		Bacteroides finegoldii DSM 17565	2797	2016-06-03 04:14:54	42.9332	4881901	4485	549	TYGS-NCBI	SAMN00008774	2562617142	false	3	0.8			anaerobic	false	false
Bacteria	Bacteroidetes	Bacteroidia	Bacteroidales	Bacteroidaceae	Bacteroides	Bacteroides fluxus		Bacteroides fluxus YIT 12057	2798	2016-06-03 04:15:17	45.5711	4324082	3921		TYGS-NCBI	SAMN00189096	651324011	false	1.75	1.2			anaerobic	false	false	10.5
Bacteria	Bacteroidetes	Bacteroidia	Bacteroidales	Tannerellaceae	Parabacteroides	Parabacteroides goldsteinii		Parabacteroides goldsteinii WAL 12034	2799	2016-06-03 04:15:41	43.3528	6453122	5047		TYGS-NCBI	SAMN03383454		false	5.6	1.2			anaerobic	false	false	9.5
Bacteria	Bacteroidetes	Bacteroidia	Bacteroidales	Tannerellaceae	Parabacteroides	Parabacteroides merdae		Parabacteroides merdae ATCC 43184	2800	2016-06-03 04:16:05	45.2938	4420950	4384		TYGS-NCBI	SAMN00627057	640963016	false	7.55	1.6			anaerobic	false	false	9.5
Bacteria	Bacteroidetes	Bacteroidia	Bacteroidales	Bacteroidaceae	Bacteroides	Bacteroides oleiciplenus		Bacteroides oleiciplenus YIT 12058	2801	2016-06-03 04:16:32	43.4851	7071115	5530		TYGS-NCBI	SAMN02463851	2534681837	false	28.2	1.45			anaerobic	false	false	10.5
Bacteria	Bacteroidetes	Bacteroidia	Bacteroidales	Bacteroidaceae	Bacteroides	Bacteroides ovatus		Bacteroides ovatus ATCC 8483	2802	2016-06-03 04:16:53	41.8638	6463169	5536		TYGS-NCBI	SAMN00627058	641380449	false	1.5	0.75	false	false		false	false
Bacteria	Bacteroidetes	Bacteroidia	Bacteroidales	Bacteroidaceae	Bacteroides	Bacteroides salyersiae		Bacteroides salyersiae WAL 10018	2803	2016-06-03 04:17:34	41.8968	5309980	4152		TYGS-NCBI	SAMN02596943	2531839250	false	2.9	1			anaerobic
Bacteria	Bacteroidetes	Bacteroidia	Bacteroidales	Bacteroidaceae	Bacteroides	Bacteroides uniformis		Bacteroides uniformis ATCC 8492	2804	2016-06-03 04:17:51	46.4481	4716707	4663		TYGS-NCBI	SAMN00627060	641380447	false	1.15		false	false		false	false
Bacteria	Bacteroidetes	Bacteroidia	Bacteroidales	Barnesiellaceae	Barnesiella	Barnesiella intestinihominis		Barnesiella intestinihominis YIT 11860	2805	2016-06-03 04:18:17	43.9109	3433706	2813		TYGS-NCBI	SAMN02595395	2529292932	false	7.15	0.7			anaerobic	false	false
Bacteria	Bacteroidetes	Bacteroidia	Bacteroidales	Dysgonomonadaceae	Dysgonomonas	Dysgonomonas gadei		Dysgonomonas gadei ATCC BAA-286	2806	2016-06-03 04:18:30	39.6072	5165995	4156	647	TYGS-NCBI	SAMN02463862	651324026	true					facultatively anaerobic	false	false
Bacteria	Bacteroidetes	Bacteroidia	Marinilabiliales	Marinifilaceae	Odoribacter	Odoribacter laneus		Odoribacter laneus YIT 12061	2807	2016-06-03 04:18:46	40.5461	3753461	3103	300	TYGS-NCBI	SAMN02463867	2513237280	false	10.25	1.15			anaerobic	false	false
Bacteria	Bacteroidetes	Bacteroidia	Bacteroidales	Porphyromonadaceae	Porphyromonas	Porphyromonas catoniae		Porphyromonas catoniae ATCC 51270	2808	2016-06-03 04:18:56	50.988	2040169	1597		TYGS-NCBI	SAMN02344579		false	1.25	0.6			anaerobic	false	false
Bacteria	Bacteroidetes	Bacteroidia	Bacteroidales	Tannerellaceae	Parabacteroides	Parabacteroides johnsonii		Parabacteroides johnsonii DSM 18315	2809	2016-06-03 04:19:22	45.2016	4606041	4515		TYGS-NCBI	SAMN00008846	642979358	false	2.1	0.8			anaerobic	false	false	9.5
Bacteria	Bacteroidetes	Bacteroidia	Bacteroidales	Prevotellaceae	Paraprevotella	Paraprevotella clara		Paraprevotella clara YIT 11840	2810	2016-06-03 04:19:49	48.1673	4225049	4010	531	TYGS-NCBI	SAMN00189150	2513237390	true	1.45	0.85			anaerobic	false	false	10.5
Bacteria	Bacteroidetes	Bacteroidia	Bacteroidales	Prevotellaceae	Paraprevotella	Paraprevotella xylaniphila		Paraprevotella xylaniphila YIT 11841	2811	2016-06-03 04:20:06	48.5122	3785754	3442		TYGS-NCBI	SAMN00189151	651324083	false	1.55	0.95			anaerobic	false	false	10.5
Bacteria	Bacteroidetes	Bacteroidia	Bacteroidales	Prevotellaceae	Prevotella	Prevotella bergensis		Prevotella bergensis DSM 17361	2812	2016-06-03 04:20:23	47.6131	3203233	2825	785	TYGS-NCBI	SAMN00139193	645951825	false	3.4	0.75			anaerobic	false	false
Bacteria	Bacteroidetes	Bacteroidia	Bacteroidales	Prevotellaceae	Prevotella	Prevotella bryantii		Prevotella bryantii B14	2813	2016-06-03 04:20:33	39.0518	3592891	2780		TYGS-NCBI	SAMN02436639	648276714	false
Bacteria	Bacteroidetes	Bacteroidia	Bacteroidales	Prevotellaceae	Prevotella	Prevotella copri		Prevotella copri DSM 18205	2814	2016-06-03 04:20:47	44.8487	3505999	3337		TYGS-NCBI	SAMN00008847	2562617166	false	0.95	0.83	false	false	anaerobic	false	false	10.5
Bacteria	Bacteroidetes	Bacteroidia	Bacteroidales	Prevotellaceae	Prevotella	Prevotella histicola		Prevotella histicola JCM 15637	2815	2016-06-03 04:21:04	41.1672	3059697	2358		TYGS-NCBI	SAMN02850967		false	1.9	0.7			anaerobic	false	false
Bacteria	Bacteroidetes	Bacteroidia	Bacteroidales	Prevotellaceae	Prevotella	Prevotella pallens		Prevotella pallens ATCC 700821	2816	2016-06-03 04:21:19	37.4456	3042312	2860		TYGS-NCBI	SAMN00262640	651324090	false	1.6	0.65			anaerobic	false	false
Bacteria	Bacteroidetes	Bacteroidia	Bacteroidales	Prevotellaceae	Prevotella	Prevotella salivae		Prevotella salivae DSM 15606	2817	2016-06-03 04:21:39	41.3513	3135397	2939		TYGS-NCBI	SAMN00216886	649989989	false	1.25	0.65			anaerobic	false	false	11
Bacteria	Bacteroidetes	Bacteroidia	Bacteroidales	Prevotellaceae	Prevotella	Prevotella stercorea		Prevotella stercorea DSM 18206	2818	2016-06-03 04:22:00	48.9914	3089993	3017		TYGS-NCBI	SAMN02299453	2513237318	false	1.165	0.335	false	false	anaerobic	false	false	11
Bacteria	Bacteroidetes	Flavobacteriia	Flavobacteriales	Flavobacteriaceae	Bergeyella	Bergeyella zoohelcum		Bergeyella zoohelcum ATCC 43767	2819	2016-06-03 04:22:35	36.1272	2309984	2138	605	TYGS-NCBI	SAMN02463902	2537561901	true			false	false	aerobic	false	false
Bacteria	Bacteroidetes	Flavobacteriia	Flavobacteriales	Flavobacteriaceae	Bizionia	Bizionia argentinensis		Bizionia argentinensis JUB59	2820	2016-06-03 04:22:45	33.7687	3279329	3095	609	TYGS-NCBI	SAMN02469766	2513237264	false	2.5	0.3	false		aerobic	false	false	6
Bacteria	Bacteroidetes	Flavobacteriia	Flavobacteriales	Flavobacteriaceae	Capnocytophaga	Capnocytophaga gingivalis		Capnocytophaga gingivalis ATCC 33624	2821	2016-06-03 04:22:59	40.489	2667138	2588	535	TYGS-NCBI	SAMN00001917	643886113	false	5.5	0.4		false	facultatively aerobic	true	false
Bacteria	Bacteroidetes	Flavobacteriia	Flavobacteriales	Flavobacteriaceae	Capnocytophaga	Capnocytophaga granulosa		Capnocytophaga granulosa ATCC 51502	2822	2016-06-03 04:23:13	41.4626	2736357	2513		TYGS-NCBI	SAMN02595375	2541046980	false	6.5	0.35			anaerobic			6
Bacteria	Bacteroidetes	Flavobacteriia	Flavobacteriales	Flavobacteriaceae	Capnocytophaga	Capnocytophaga sputigena		Capnocytophaga sputigena ATCC 33612	2823	2016-06-03 04:23:24	38.4256	2997836	2672		TYGS-NCBI	SAMN00000681	642979305	false	3.7	0.45		false	facultatively anaerobic	true	false
Bacteria	Bacteroidetes	Flavobacteriia	Flavobacteriales	Flavobacteriaceae	Chryseobacterium	Chryseobacterium indologenes		Chryseobacterium indologenes NBRC 14944	2824	2016-06-03 04:23:54	37.1965	4753942	4192	654	TYGS-NCBI	SAMD00041821	2563367141	false	1.9	0.5	true		facultatively anaerobic	false	false
Bacteria	Bacteroidetes	Flavobacteriia	Flavobacteriales	Flavobacteriaceae	Polaribacter	Polaribacter irgensii		Polaribacter irgensii 23-P	2825	2016-06-03 04:26:32	34.5202	2745458	2557	543	TYGS-NCBI	SAMN02436114	638341152	false	24.4	0.375	false	true	aerobic	false	false	6
Bacteria	Bacteroidetes	Chitinophagia	Chitinophagales	Chitinophagaceae	Flavihumibacter	Flavihumibacter petaseus		Flavihumibacter petaseus NBRC 106054	2826	2016-06-03 04:27:32	49.2669	5693518	4759	549	TYGS-NCBI	SAMD00018683		true	0.55	0.45	true		aerobic	false	false	7
Bacteria	Bacteroidetes	Cytophagia	Cytophagales	Microscillaceae	Microscilla	Microscilla marina		Microscilla marina ATCC 23134	2827	2016-06-03 04:28:52	40.6382	9771226	8319	535	TYGS-NCBI	SAMN02436130	640196209	true	100	0.55		false		true	false
Bacteria	Lentisphaerae	Lentisphaeria	Lentisphaerales	Lentisphaeraceae	Lentisphaera	Lentisphaera araneosa		Lentisphaera araneosa HTCC2155	2916	2016-06-03 05:24:58	40.9548	6023180	5104		TYGS-NCBI	SAMN02436148	640963040	true	0.85				aerobic	false	false
Bacteria	Planctomycetes	Planctomycetacia	Planctomycetales	Planctomycetaceae	Blastopirellula	Blastopirellula marina		Blastopirellula marina DSM 3645	2917	2016-06-03 05:25:24	57.0376	6653746	6025		TYGS-NCBI	SAMN02436112	638341020	true	1.5	1.1			aerobic			6
Bacteria	Planctomycetes	Planctomycetacia	Planctomycetales	Planctomycetaceae	Gimesia	Gimesia maris		Gimesia maris DSM 8797	2918	2016-06-03 05:26:08	50.4537	7777997	6480		TYGS-NCBI	SAMN02436120	640963032	true
Bacteria	Bacteroidetes	Flavobacteriia	Flavobacteriales	Flavobacteriaceae	Nonlabens	Nonlabens marinus		Nonlabens marinus S1-08	3098	2016-06-03 07:25:45	39.6595	2906046	2790	648	TYGS-NCBI	SAMD00061027		false	4	0.45	false			false	false
Bacteria	Bacteroidetes	Flavobacteriia	Flavobacteriales	Flavobacteriaceae	Chryseobacterium	Chryseobacterium koreense		Chryseobacterium koreense CCUG 49689	3117	2016-06-03 21:05:31	40.1246	3154203	2786	620	TYGS-NCBI	SAMN03787380		false			false		aerobic	false	false	6
Bacteria	Bacteroidetes	Cytophagia	Cytophagales	Cytophagaceae	Fibrisoma	Fibrisoma limi		Fibrisoma limi BUZ 3	3137	2016-06-04 00:58:17	52.6974	7626970	6354	232	TYGS-NCBI	SAMEA2272395		true	46.55	1.1	false		facultatively anaerobic	false	false	7
Bacteria	Bacteroidetes	Flavobacteriia	Flavobacteriales	Flavobacteriaceae	Chryseobacterium	Chryseobacterium antarcticum		Chryseobacterium antarcticum LMG 24720	3229	2016-06-08 14:42:39	36.0842	3123663	2661	836	TYGS-NCBI	SAMN02899065		false	2.05	0.45	false		aerobic	false	false	6
Bacteria	Bacteroidetes	Flavobacteriia	Flavobacteriales	Flavobacteriaceae	Chryseobacterium	Chryseobacterium aquaticum		Chryseobacterium aquaticum KCTC 12483	3230	2016-06-08 14:42:53	33.9413	3813178	3362	619	TYGS-NCBI	SAMN04210136		false	1.4	0.45	true			false	false	6
Bacteria	Bacteroidetes	Flavobacteriia	Flavobacteriales	Flavobacteriaceae	Chryseobacterium	Chryseobacterium formosense		Chryseobacterium formosense LMG 24722	3231	2016-06-08 14:43:27	34.785	4364663	3695	759	TYGS-NCBI	SAMN02937280		false	2	1	true		aerobic	false	false
Bacteria	Bacteroidetes	Flavobacteriia	Flavobacteriales	Flavobacteriaceae	Chryseobacterium	Chryseobacterium greenlandense		Chryseobacterium greenlandense NRRL B-59357	3232	2016-06-08 14:43:48	34.0877	4036521	3588	614	TYGS-NCBI	SAMN04209272		false	0.9	0.45	true			false	false
Bacteria	Bacteroidetes	Flavobacteriia	Flavobacteriales	Flavobacteriaceae	Chryseobacterium	Chryseobacterium jeonii		Chryseobacterium jeonii DSM 17048	3233	2016-06-08 14:45:48	34.936	3261282	2816	804	TYGS-NCBI	SAMN03145167		false	2.05	0.45	false		aerobic	false	false	6
Bacteria	Bacteroidetes	Flavobacteriia	Flavobacteriales	Flavobacteriaceae	Chryseobacterium	Chryseobacterium luteum		Chryseobacterium luteum DSM 18605	3234	2016-06-08 14:46:10	37.3059	4718546	4032	622	TYGS-NCBI	SAMN02937279		false			true		aerobic	false	false	5.5
Bacteria	Bacteroidetes	Flavobacteriia	Flavobacteriales	Flavobacteriaceae	Elizabethkingia	Elizabethkingia meningoseptica		Elizabethkingia meningoseptica NBRC 12535	3235	2016-06-08 14:46:43	36.5835	3796928	3370	580	TYGS-NCBI	SAMN02470766	2545824725	true	1.5	0.5	false			false	false	6
Bacteria	Bacteroidetes	Flavobacteriia	Flavobacteriales	Flavobacteriaceae	Chryseobacterium	Chryseobacterium piperi		Chryseobacterium piperi CTM	3236	2016-06-08 14:47:15	35.2294	4340594	3510	664	TYGS-NCBI	SAMN02927203		false	3	0.5	true		aerobic	false	false	6
Bacteria	Bacteroidetes	Flavobacteriia	Flavobacteriales	Flavobacteriaceae	Chryseobacterium	Chryseobacterium soli		Chryseobacterium soli DSM 19298	3237	2016-06-08 14:48:39	36.4309	4754478	4064	646	TYGS-NCBI	SAMN02934080		false	2.25	0.7	true		aerobic	false	false	6
Bacteria	Bacteroidetes	Flavobacteriia	Flavobacteriales	Flavobacteriaceae	Chryseobacterium	Chryseobacterium solincola		Chryseobacterium solincola DSM 22468	3238	2016-06-08 14:48:53	39.5193	2345236	2088	750	TYGS-NCBI	SAMN03145166		false	46	0.75	false		aerobic	false	false
Bacteria	Bacteroidetes	Flavobacteriia	Flavobacteriales	Flavobacteriaceae	Chryseobacterium	Chryseobacterium vrystaatense		Chryseobacterium vrystaatense LMG 22846	3239	2016-06-08 14:49:19	37.0592	5487842	4745	618	TYGS-NCBI	SAMN02934081		false			true		aerobic	false	false	6
Bacteria	Bacteroidetes	Flavobacteriia	Flavobacteriales	Flavobacteriaceae	Croceitalea	Croceitalea dokdonensis		Croceitalea dokdonensis DOKDO 023	3240	2016-06-08 14:49:45	41.8838	3883802	3689	901	TYGS-NCBI	SAMN03702328		false	2.25	0.5	false	true	aerobic	false	false	6
Bacteria	Bacteroidetes	Flavobacteriia	Flavobacteriales	Flavobacteriaceae	Dokdonia	Dokdonia donghaensis		Dokdonia donghaensis KCTC 12391	3241	2016-06-08 14:50:02	38.1717	3293944	2881	710	TYGS-NCBI	SAMN04572126		true	13.25	0.45	false		aerobic	false	false	6
Bacteria	Bacteroidetes	Flavobacteriia	Flavobacteriales	Flavobacteriaceae	Flavobacterium	Flavobacterium aquatile		Flavobacterium aquatile LMG 4008	3242	2016-06-08 14:50:27	32.2282	3490856	2996	455	TYGS-NCBI	SAMN03025770		true	2.5	0.5	false		aerobic	true	false	6
Bacteria	Bacteroidetes	Flavobacteriia	Flavobacteriales	Flavobacteriaceae	Flavobacterium	Flavobacterium beibuense		Flavobacterium beibuense F44-8	3243	2016-06-08 14:50:56	37.7101	3800758	3264		TYGS-NCBI	SAMN03078689		false	3.1	1.35	false			false		6
Bacteria	Bacteroidetes	Flavobacteriia	Flavobacteriales	Flavobacteriaceae	Flavobacterium	Flavobacterium cauense		Flavobacterium cauense NBRC 104929	3244	2016-06-08 14:51:43	38.1731	3113956	2868	419	TYGS-NCBI	SAMN02470903	2568526347	false	2.25	0.5	true		aerobic	true	false
Bacteria	Bacteroidetes	Flavobacteriia	Flavobacteriales	Flavobacteriaceae	Flavobacterium	Flavobacterium fryxellicola		Flavobacterium fryxellicola DSM 16209	3245	2016-06-08 14:52:54	34.5875	3721005	3136	668	TYGS-NCBI	SAMN04574069		false	3.5	1.25	false			false	false
Bacteria	Bacteroidetes	Flavobacteriia	Flavobacteriales	Flavobacteriaceae	Psychroflexus	Psychroflexus gondwanensis		Psychroflexus gondwanensis ATCC 51278	3246	2016-06-08 14:53:18	35.7503	3311765	2908	617	TYGS-NCBI	SAMN02471957	2531839497	false	6.7	0.6			aerobic	false	false	6
Bacteria	Bacteroidetes	Flavobacteriia	Flavobacteriales	Flavobacteriaceae	Flavobacterium	Flavobacterium hibernum		Flavobacterium hibernum DSM 12611	3247	2016-06-08 14:53:39	33.1563	5283672	4288	530	TYGS-NCBI	SAMN02934118		false	7.4	0.7	true		aerobic	true	false	6
Bacteria	Bacteroidetes	Flavobacteriia	Flavobacteriales	Flavobacteriaceae	Flavobacterium	Flavobacterium hydatis		Flavobacterium hydatis DSM 2063	3248	2016-06-08 14:53:58	32.6632	5877671	4666	507	TYGS-NCBI	SAMN02934144		false	10	0.625	true	false	facultatively anaerobic	true	false
Bacteria	Bacteroidetes	Flavobacteriia	Flavobacteriales	Flavobacteriaceae	Flavobacterium	Flavobacterium reichenbachii		Flavobacterium reichenbachii LMG 25512	3249	2016-06-08 14:54:51	33.6178	5501401	4494		TYGS-NCBI	SAMN02934140		false	6.75	1	true		aerobic	true	false
Bacteria	Bacteroidetes	Flavobacteriia	Flavobacteriales	Flavobacteriaceae	Flavobacterium	Flavobacterium saliperosum		Flavobacterium saliperosum S13	3251	2016-06-08 14:55:48	39.59	2894932	2647	435	TYGS-NCBI	SAMN02470901	2576861653	false	2	0.45	true		aerobic	false	false	6
Bacteria	Bacteroidetes	Flavobacteriia	Flavobacteriales	Flavobacteriaceae	Formosa	Formosa agariphila		Formosa agariphila KMM 3901	3252	2016-06-08 14:56:24	33.4631	4204854	3570	585	TYGS-NCBI	SAMEA3139019		false	1	0.5	false	true	facultatively anaerobic	true	false	6
Bacteria	Bacteroidetes	Flavobacteriia	Flavobacteriales	Flavobacteriaceae	Leeuwenhoekiella	Leeuwenhoekiella blandensis		Leeuwenhoekiella blandensis MED 217	3253	2016-06-08 14:57:42	39.7579	4238065	3735		TYGS-NCBI	SAMN02436111	638341115	false	2.75	0.55	false		aerobic	true	false
Bacteria	Bacteroidetes	Flavobacteriia	Flavobacteriales	Flavobacteriaceae	Maribacter	Maribacter dokdonensis		Maribacter dokdonensis DSW-8	3254	2016-06-08 14:58:12	35.9522	4434543	3835	666	TYGS-NCBI	SAMN03744428		false	2.4	0.35	false		aerobic	true	false	6
Bacteria	Bacteroidetes	Flavobacteriia	Flavobacteriales	Flavobacteriaceae	Muricauda	Muricauda lutaonensis		Muricauda lutaonensis KCTC 22339	3255	2016-06-08 14:58:43	44.9687	3274259	2906	758	TYGS-NCBI	SAMN03382536		false	11.5	0.4	false		aerobic	false	false	6
Bacteria	Bacteroidetes	Flavobacteriia	Flavobacteriales	Flavobacteriaceae	Polaribacter	Polaribacter dokdonensis		Polaribacter dokdonensis DSW-5	3256	2016-06-08 14:59:18	30.0509	3087076	2775	478	TYGS-NCBI	SAMN03846818		false	2.9	0.5	false	true	aerobic	false	false	6
Bacteria	Bacteroidetes	Flavobacteriia	Flavobacteriales	Flavobacteriaceae	Aequorivita	Aequorivita vladivostokensis		Aequorivita vladivostokensis KMM 3516	3257	2016-06-08 15:00:41	40.7602	3269452	2883	728	TYGS-NCBI	SAMN03084320		false	6.5	0.4	true		aerobic			6
Bacteria	Bacteroidetes	Flavobacteriia	Flavobacteriales	Flavobacteriaceae	Zobellia	Zobellia galactanivorans		Zobellia galactanivorans Dsij	3258	2016-06-08 15:01:38	42.7796	5521712	4733	628	TYGS-NCBI	SAMEA3315864		true	5.5	0.35	true			false	false
Bacteria	Bacteroidetes	Cytophagia	Cytophagales	Cyclobacteriaceae	Cyclobacterium	Cyclobacterium amurskyense		Cyclobacterium amurskyense KCTC 12363	3259	2016-06-08 15:02:54	38.3108	6158829	4768	284	TYGS-NCBI	SAMN03846661		false	1.05	0.35	false		aerobic	false	false
Bacteria	Bacteroidetes	Cytophagia	Cytophagales	Cyclobacteriaceae	Indibacter	Indibacter alkaliphilus		Indibacter alkaliphilus LW1	3260	2016-06-08 15:03:16	39.6773	5035998	4656		TYGS-NCBI	SAMN02469969	2516653045	true	2.5	0.6	false		aerobic	false	false	5.5
Bacteria	Bacteroidetes	Cytophagia	Cytophagales	Cyclobacteriaceae	Nitritalea	Nitritalea halalkaliphila		Nitritalea halalkaliphila CCUG 57665	3261	2016-06-08 15:03:34	48.5826	3633583	3103		TYGS-NCBI	SAMN02469971	2513237132	true	2.5	0.75	false		aerobic	false	false	4.5
Bacteria	Bacteroidetes	Cytophagia	Cytophagales	Cytophagaceae	Fibrella	Fibrella aestuarina		Fibrella aestuarina BUZ 2	3262	2016-06-08 15:04:09	56.4397	6929158	5627	281	TYGS-NCBI	SAMEA2272250		true	4	0.8	false		facultatively anaerobic	false	false	7
Bacteria	Bacteroidetes	Cytophagia	Cytophagales	Hymenobacteraceae	Pontibacter	Pontibacter korlensis		Pontibacter korlensis X14-1	3263	2016-06-08 15:05:14	47.3443	5462537	4116	506	TYGS-NCBI	SAMN03098875		false	2.4	0.65				true	false	7
Bacteria	Bacteroidetes	Cytophagia	Cytophagales	Flammeovirgaceae	Roseivirga	Roseivirga ehrenbergii		Roseivirga ehrenbergii KMM 6017	3264	2016-06-08 15:06:25	39.3256	4243716	3632	768	TYGS-NCBI	SAMN03084331		true	2.65	0.4	false	true	aerobic	true	false	7
Bacteria	Bacteroidetes	Cytophagia	Cytophagales	Flammeovirgaceae	Roseivirga	Roseivirga echinicomitans		Roseivirga echinicomitans KMM 6058	3265	2016-06-08 15:06:53	40.0378	4189908	3639	760	TYGS-NCBI	SAMN04382068		false	2.65	0.4	true	true	aerobic	false	false	7
Bacteria	Bacteroidetes	Cytophagia	Cytophagales	Flammeovirgaceae	Roseivirga	Roseivirga spongicola		Roseivirga spongicola UST030701-084	3266	2016-06-08 15:07:08	40.2202	4481099	3854	568	TYGS-NCBI	SAMN04423155		false	60.5	2	false		aerobic	true	false	7
Bacteria	Deinococcus-Thermus	Deinococci	Deinococcales	Deinococcaceae	Deinococcus	Deinococcus grandis		Deinococcus grandis ATCC 43672	3273	2016-06-08 15:15:43	69.9266	4092483	4043		TYGS-NCBI	SAMD00043215		false	2.75	0.9			aerobic	false	false	8
Bacteria	Deinococcus-Thermus	Deinococci	Thermales	Thermaceae	Thermus	Thermus aquaticus		Thermus aquaticus DSM 625	3274	2016-06-08 15:17:24	68.1065	2216193	2348		TYGS-NCBI	SAMN03951125		true	7.5	0.65			aerobic	false	false
Bacteria	Deinococcus-Thermus	Deinococci	Thermales	Thermaceae	Thermus	Thermus filiformis		Thermus filiformis ATCC 43280	3275	2016-06-08 15:17:41	69.0133	2386081	2211		TYGS-NCBI	SAMN02898028		false	1.1			true	aerobic	false	false
Bacteria	Bacteroidetes	Flavobacteriia	Flavobacteriales	Flavobacteriaceae	Siansivirga	Siansivirga zeaxanthinifaciens		Siansivirga zeaxanthinifaciens BCRC 80315	3356	2016-06-08 19:26:51	33.5339	3303986	2761	738	TYGS-NCBI	SAMN03379851		true	3.4	0.55	false		aerobic	true	false	6
Bacteria	Bacteroidetes	Flavobacteriia	Flavobacteriales	Flavobacteriaceae	Imtechella	Imtechella halotolerans		Imtechella halotolerans K1	3364	2016-06-08 19:40:36	35.503	3086951	2694	493	TYGS-NCBI	SAMN02469995	2534681666	true	1.5	0.6			aerobic	false	false	6
Bacteria	Verrucomicrobia	Spartobacteria			Terrimicrobium	Terrimicrobium sacchariphilum		Terrimicrobium sacchariphilum JCM 17479	3375	2016-06-08 19:52:04	60.1898	4751807	4175	642	TYGS-NCBI	SAMD00048637		true	0.9	0.6			anaerobic	false	false
Bacteria	Bacteroidetes	Cytophagia	Cytophagales	Cyclobacteriaceae	Cyclobacterium	Cyclobacterium qasimii		Cyclobacterium qasimii M12-11B	3380	2016-06-08 20:14:17	38.7538	6291924	5958		TYGS-NCBI	SAMN02469438	2545824641	false	0.65	0.2	false			false	false	7
Bacteria	Bacteroidetes	Sphingobacteriia	Sphingobacteriales	Sphingobacteriaceae	Pedobacter	Pedobacter ginsenosidimutans		Pedobacter ginsenosidimutans KACC 14530	3398	2016-06-08 21:17:00	38.6787	6517553	5263	982	TYGS-NCBI	SAMN04244546		false	1.25	0.45			aerobic	false	false	7
Bacteria	Bacteroidetes	Saprospiria	Saprospirales	Haliscomenobacteraceae	Phaeodactylibacter	Phaeodactylibacter xiamenensis		Phaeodactylibacter xiamenensis KD52	3400	2016-06-08 21:23:21	51.0121	7868778	5122	599	TYGS-NCBI	SAMN02929976		true	7.85	0.55	false		aerobic	false	false	7
Bacteria	Bacteroidetes	Flavobacteriia	Flavobacteriales	Flavobacteriaceae	Elizabethkingia	Elizabethkingia anophelis		Elizabethkingia anophelis R26	3407	2016-06-08 21:40:49	35.3669	4032143	3687		TYGS-NCBI	SAMN02470677	2529292732	false	2	1	false		aerobic	false	false	6
Bacteria	Bacteroidetes	Flavobacteriia	Flavobacteriales	Flavobacteriaceae	Chryseobacterium	Chryseobacterium gallinarum		Chryseobacterium gallinarum DSM 27622	3425	2016-06-09 00:05:09	37.2732	4633632	3832	598	TYGS-NCBI	SAMN03152363		false	2	1	true		aerobic	false	false	6
Bacteria	Bacteroidetes	Flavobacteriia	Flavobacteriales	Flavobacteriaceae	Flavobacterium	Flavobacterium seoulense		Flavobacterium seoulense EM1321	3438	2016-06-09 01:48:10	33.2497	3792640	3230	606	TYGS-NCBI	SAMN02797833		false	1.25		false		aerobic	true	false	6
Bacteria	Bacteroidetes	Cytophagia	Cytophagales	Hymenobacteraceae	Rufibacter	Rufibacter tibetensis		Rufibacter tibetensis 1351	3447	2016-06-09 01:54:31	47.4261	5413467	4112	461	TYGS-NCBI	SAMN02711851		true	1.1	0.35				true	false	7
Bacteria	Fibrobacteres	Chitinivibrionia	Chitinivibrionales	Chitinivibrionaceae	Chitinivibrio	Chitinivibrio alkaliphilus		Chitinivibrio alkaliphilus DSM 24538	3485	2016-06-09 03:27:43	46.1638	2591328	2304	327	TYGS-NCBI	SAMN02469433		true	2.75	0.4			anaerobic
Bacteria	Bacteroidetes	Flavobacteriia	Flavobacteriales	Flavobacteriaceae	Aquimarina	Aquimarina atlantica		Aquimarina atlantica 22II-S11-z7	3492	2016-06-09 05:01:30	32.9888	5687995	4786	735	TYGS-NCBI	SAMN02951911		false	3	0.4				true	false	6
Bacteria	Gemmatimonadetes-Phylum	Gemmatimonadetes	Gemmatimonadales	Gemmatimonadaceae	Gemmatimonas	Gemmatimonas phototrophica		Gemmatimonas phototrophica DSM 29774	3532	2016-06-09 07:40:22	64.3686	4716552	3388	332	TYGS-NCBI	SAMN02296694		false	3.5	0.4		true	aerobic			8
Bacteria	Deinococcus-Thermus	Deinococci	Deinococcales	Deinococcaceae	Deinococcus	Deinococcus phoenicis		Deinococcus phoenicis 1P10ME	3533	2016-06-09 07:42:43	68.9605	3807137	3558		TYGS-NCBI	SAMN02690678	2576861794	false	1.5				aerobic	false	false
Bacteria	Bacteroidetes	Flavobacteriia	Flavobacteriales	Flavobacteriaceae	Flavobacterium	Flavobacterium akiainvivens		Flavobacterium akiainvivens IK-1	3566	2016-06-09 09:43:15	43.8057	4530758	3841		TYGS-NCBI	SAMN04015015		false	2	0.4	false	true	aerobic	false	false
Bacteria	Nitrospirae-Phylum	Nitrospira-Class	Nitrospirales	Nitrospiraceae	Thermodesulfovibrio	Thermodesulfovibrio aggregans		Thermodesulfovibrio aggregans TGE-P1	3582	2016-06-09 12:41:31	34.8921	1974902	1998	83	TYGS-NCBI	SAMD00043587		false	4.5	0.35			anaerobic	false	false
Bacteria	Bacteroidetes	Cytophagia	Cytophagales	Cyclobacteriaceae	Mariniradius	Mariniradius saccharolyticus		Mariniradius saccharolyticus MTCC 11279	3597	2016-06-09 13:41:39	46.6801	4854424	4633		TYGS-NCBI	SAMN02469987	2541047558	true	5	0.75	false		aerobic	false	false	7
Bacteria	Bacteroidetes	Cytophagia	Cytophagales	Cyclobacteriaceae	Lunatimonas	Lunatimonas lonarensis		Lunatimonas lonarensis AK24	3624	2016-06-09 15:43:48	46.8082	5392044	4826		TYGS-NCBI	SAMN02470014		true	3.5	0.65	false	true	aerobic	false	false	7
Bacteria	Bacteroidetes	Bacteroidia	Bacteroidales	Rikenellaceae	Alistipes	Alistipes inops		Alistipes inops 627	3645	2016-06-09 17:05:38	56.5978	2304821	1687		TYGS-NCBI	SAMN03025286		false	1.01	0.56			anaerobic	false	false	10.5
Bacteria	Bacteroidetes	Sphingobacteriia	Sphingobacteriales	Sphingobacteriaceae	Pedobacter	Pedobacter kyungheensis		Pedobacter kyungheensis KACC 16221	3661	2016-06-09 18:27:28	40.4757	6358642	4903	856	TYGS-NCBI	SAMN03145168		false	1.5	0.65			aerobic	false	false	7
Bacteria	Bacteroidetes	Flavobacteriia	Flavobacteriales	Flavobacteriaceae	Polaribacter	Polaribacter atrinae		Polaribacter atrinae KACC 17473	3672	2016-06-09 19:25:51	30.3824	3942702	3260		TYGS-NCBI	SAMN04390154		false	2.45	0.9	false	true	aerobic	false	false	6
Bacteria	Bacteroidetes	Bacteroidia	Bacteroidales	Barnesiellaceae	Coprobacter	Coprobacter secundus		Coprobacter secundus 177	3694	2016-06-09 20:32:41	37.8229	4138744	2839	444	TYGS-NCBI	SAMN03196437		false	1.31	0.7			anaerobic	false	false	11
Bacteria	Bacteroidetes	Flavobacteriia	Flavobacteriales	Flavobacteriaceae	Aequorivita	Aequorivita soesokkakensis		Aequorivita soesokkakensis RSSK-12	3705	2016-06-09 20:55:10	37.8486	3190776	2893	671	TYGS-NCBI	SAMN04884531		false	2.85	0.45	false		aerobic			6
Bacteria	Bacteroidetes	Flavobacteriia	Flavobacteriales	Flavobacteriaceae	Mangrovimonas	Mangrovimonas yunxiaonensis		Mangrovimonas yunxiaonensis LMG 27142	3731	2016-06-09 22:52:08	39.236	2670033	2316	586	TYGS-NCBI	SAMN02903170		true	1.7	0.4	true		aerobic	true	false	6
Bacteria	Bacteroidetes	Flavobacteriia	Flavobacteriales	Flavobacteriaceae	Galbibacter	Galbibacter marinus		Galbibacter marinus ck-I2-15	3735	2016-06-09 23:16:07	37.0376	3572447	3099		TYGS-NCBI	SAMN02471163		false	2.3	0.45	false	false		false	false	6
Bacteria	Bacteroidetes	Flavobacteriia	Flavobacteriales	Flavobacteriaceae	Winogradskyella	Winogradskyella psychrotolerans		Winogradskyella psychrotolerans RS-3	3757	2016-06-10 00:36:08	33.4848	4337021	4024	562	TYGS-NCBI	SAMN02470013	2545824761	false	0.75	0.5			aerobic	false	false	6.5
Bacteria	Nitrospirae-Phylum	Nitrospira-Class	Nitrospirales	Nitrospiraceae	Leptospirillum	Leptospirillum ferriphilum		Leptospirillum ferriphilum DSM 14647	3758	2016-06-10 00:36:38	54.0521	2405882	2726		TYGS-NCBI	SAMN02894305		false	2.2	0.45			aerobic	false	true
Bacteria	Bacteroidetes	Chitinophagia	Chitinophagales	Chitinophagaceae	Flavihumibacter	Flavihumibacter solisilvae		Flavihumibacter solisilvae 3-3	3767	2016-06-10 01:02:55	47.0005	5410659	4215	512	TYGS-NCBI	SAMN03152361		false	2.55	0.5	true		aerobic	false		7
Bacteria	Bacteroidetes	Bacteroidia	Marinilabiliales	Prolixibacteraceae	Draconibacterium	Draconibacterium sediminis		Draconibacterium sediminis JN14CK-3	3768	2016-06-10 01:03:18	40.941	5992231	4126	655	TYGS-NCBI	SAMN03031235		false	3.15	0.7	false	false	facultatively anaerobic			7
Bacteria	Bacteroidetes	Flavobacteriia	Flavobacteriales	Flavobacteriaceae	Chryseobacterium	Chryseobacterium angstadtii		Chryseobacterium angstadtii KM	3770	2016-06-10 01:06:34	37.7035	5202773	4285	645	TYGS-NCBI	SAMN03785395		false	2.5	0.5	true		aerobic	false	false	6
Bacteria	Deinococcus-Thermus	Deinococci	Deinococcales	Deinococcaceae	Deinococcus	Deinococcus swuensis		Deinococcus swuensis JCM 18581	3777	2016-06-10 01:12:15	67.4113	3531443	2904		TYGS-NCBI	SAMN03218061		false	1.4	1.4			aerobic	false	false	8
Bacteria	Bacteroidetes	Bacteroidia	Bacteroidales	Barnesiellaceae	Coprobacter	Coprobacter fastidiosus		Coprobacter fastidiosus DSM 26242	3788	2016-06-10 01:45:36	38.3229	3402564	2782		TYGS-NCBI	SAMN02470788	2574180217	true	1.25	0.25	false	false	anaerobic	false	false	11
Bacteria	Deinococcus-Thermus	Deinococci	Deinococcales	Deinococcaceae	Deinococcus	Deinococcus actinosclerus		Deinococcus actinosclerus BM2	3791	2016-06-10 01:49:24	70.5991	3264334	3049		TYGS-NCBI	SAMN04325383		false	1.25	1.15	false			false	false	8
Bacteria	Nitrospirae-Phylum	Nitrospira-Class	Nitrospirales	Nitrospiraceae	Nitrospira	Nitrospira moscoviensis		Nitrospira moscoviensis NSP M-1	3828	2016-06-10 04:51:34	61.987	4589485	4790	585	TYGS-NCBI	SAMN03702441		false	1.55	0.9				false	false
Bacteria	Bacteroidetes	Flavobacteriia	Flavobacteriales	Flavobacteriaceae	Chryseobacterium	Chryseobacterium kwangjuense		Chryseobacterium kwangjuense KJ1R5	3831	2016-06-10 04:58:14	38.4819	5087431	4445	654	TYGS-NCBI	SAMN04325321		false	1.75	0.9			aerobic	false	false	6
Bacteria	Bacteroidetes	Sphingobacteriia	Sphingobacteriales	Sphingobacteriaceae	Mucilaginibacter	Mucilaginibacter gotjawali		Mucilaginibacter gotjawali SA3-7	3834	2016-06-10 05:08:52	43.1552	6343898	4459	770	TYGS-NCBI	SAMD00043916		false	1.9	0.55	false		aerobic	false	false	7
Bacteria	Bacteroidetes	Flavobacteriia	Flavobacteriales	Flavobacteriaceae	Flavobacterium	Flavobacterium enshiense		Flavobacterium enshiense KCTC 23775	3837	2016-06-10 05:26:52	37.7311	3387090	3050	438	TYGS-NCBI	SAMN02470902	2576861554	false	1.4	0.35	true		aerobic	false	false	6
Bacteria	Bacteroidetes	Cytophagia	Cytophagales	Cyclobacteriaceae	Algoriphagus	Algoriphagus machipongonensis		Algoriphagus machipongonensis PR1	3857	2016-06-10 07:29:44	38.6939	4786724	3936	216	TYGS-NCBI	SAMN02436092		false	2.5	0.5	false		aerobic	false	false	7
Bacteria	Bacteroidetes	Flavobacteriia	Flavobacteriales	Flavobacteriaceae	Tamlana	Tamlana sedimentorum		Tamlana sedimentorum JCM 19808	3861	2016-06-10 08:09:39	32.9098	3961353	3141	626	TYGS-NCBI	SAMN03198753		false	1.05	0.55	false	true	aerobic
Bacteria	Bacteroidetes	Flavobacteriia	Flavobacteriales	Flavobacteriaceae	Flavobacterium	Flavobacterium limnosediminis		Flavobacterium limnosediminis KACC 16937	3875	2016-06-10 10:15:29	38.5281	3466544	3117	455	TYGS-NCBI	SAMN02470908		false			false		aerobic	false	false
Bacteria	Bacteroidetes	Sphingobacteriia	Sphingobacteriales	Sphingobacteriaceae	Arcticibacter	Arcticibacter svalbardensis		Arcticibacter svalbardensis MN12-7	3876	2016-06-10 10:29:56	38.162	4687682	4309		TYGS-NCBI	SAMN02469442	2541047992	true	3.9	1.75	false		aerobic	false	false	7
Bacteria	Bacteroidetes	Flavobacteriia	Flavobacteriales	Flavobacteriaceae	Xanthomarina	Xanthomarina gelatinilytica		Xanthomarina gelatinilytica AK20	3890	2016-07-02 17:28:12	35.3744	3055484	2841	575	TYGS-NCBI	SAMN01940371		true	1.6	0.35	true		aerobic	false	false	6
Bacteria	Bacteroidetes	Flavobacteriia	Flavobacteriales	Flavobacteriaceae	Polaribacter	Polaribacter reichenbachii		Polaribacter reichenbachii KCTC 23969	3894	2016-07-16 07:03:57	29.4544	4104437	3418	562	TYGS-NCBI	SAMN04390149		false	1.8	0.35	false		aerobic	true	false
Bacteria	Bacteroidetes	Flavobacteriia	Flavobacteriales	Flavobacteriaceae	Flavobacterium	Flavobacterium glycines		Flavobacterium glycines NBRC 105008	3899	2016-07-23 05:18:17	34.1278	3958831	3164	591	TYGS-NCBI	SAMN04570198		false	0.9	0.25	true	true	facultatively anaerobic	true	false	6
Bacteria	Bacteroidetes	Flavobacteriia	Flavobacteriales	Flavobacteriaceae	Chryseobacterium	Chryseobacterium arthrosphaerae		Chryseobacterium arthrosphaerae CC-VM-7	3902	2016-07-23 10:00:53	38.2526	5053343	4445		TYGS-NCBI	SAMN05366337		false	2	1			aerobic	false	false
Bacteria	Bacteroidetes	Flavobacteriia	Flavobacteriales	Flavobacteriaceae	Chryseobacterium	Chryseobacterium artocarpi		Chryseobacterium artocarpi UTM-3	3903	2016-07-23 14:16:51	34.7538	4935607	4307	598	TYGS-NCBI	SAMN05366346		false	1.8	0.8	true			false	false	6
Bacteria	Bacteroidetes	Flavobacteriia	Flavobacteriales	Flavobacteriaceae	Flavobacterium	Flavobacterium piscis		Flavobacterium piscis CCUG 60099	3907	2016-07-24 02:04:47	34.0722	5904539	4887	564	TYGS-NCBI	SAMN04570197		false	1.7	0.1	true		aerobic	false		6
Bacteria	Bacteroidetes	Chitinophagia	Chitinophagales	Chitinophagaceae	Filimonas	Filimonas lacunae		Filimonas lacunae NBRC 104114	3913	2016-07-30 23:54:09	44.0473	7814405	6363	545	TYGS-NCBI	SAMD00045010		true	17.5	0.4	false		aerobic			7
Bacteria	Bacteroidetes	Chitinophagia	Chitinophagales	Chitinophagaceae	Chitinophaga	Chitinophaga costaii		Chitinophaga costaii A37T2	3929	2016-08-13 11:15:24	47.5638	5074440	4204		TYGS-NCBI	SAMN05216457		false	4.5	0.75	false		facultatively anaerobic	false	false	7
Bacteria	Bacteroidetes	Flavobacteriia	Flavobacteriales	Flavobacteriaceae	Tenacibaculum	Tenacibaculum maritimum		Tenacibaculum maritimum NBRC 15946	3995	2016-08-29 00:24:24	31.8046	3225035	2854	533	TYGS-REA	SAMD00041826	2568526045	true	3.5	0.4	false	true	aerobic	true	false
Bacteria	Chlamydiae-Phylum	Chlamydiae	Chlamydiales	Parachlamydiaceae	Parachlamydia	Parachlamydia acanthamoebae		Parachlamydia acanthamoebae Bn9	4016	2016-08-29 00:27:49	38.9447	2999361	2503		TYGS-REA	SAMD00000358		true
Bacteria	Bacteroidetes	Flavobacteriia	Flavobacteriales	Flavobacteriaceae	Formosa	Formosa haliotis		Formosa haliotis LMG 28520	4127	2016-08-29 00:44:07	34.3635	4305801	3736	571	TYGS-REA	SAMD00052035		false	1.4	0.65		true	aerobic	true	false	6
Bacteria	Bacteroidetes	Bacteroidia	Bacteroidales		Phocaeicola	Phocaeicola abscessus		Phocaeicola abscessus CCUG 55929	4138	2016-08-29 00:46:20	47.316	2530630	2077	505	TYGS-REA	SAMEA2272382		true	0.65	0.45	false	false	anaerobic	false	true
Bacteria	Verrucomicrobia	Verrucomicrobiae	Verrucomicrobiales	Verrucomicrobiaceae	Verrucomicrobium	Verrucomicrobium spinosum		Verrucomicrobium spinosum DSM 4136	4164	2016-08-29 00:50:27	60.3115	8220857	6514	508	TYGS-REA	SAMN02436175	641736179	true	2.4	0.9			facultatively anaerobic	false	false
Bacteria	Bacteroidetes	Flavobacteriia	Flavobacteriales	Flavobacteriaceae	Gillisia	Gillisia marina		Gillisia marina CBA3202	4166	2016-08-29 00:50:49	34.8531	2981404	3041	795	TYGS-REA	SAMN02470140		false	1.4	0.5	false		aerobic	false	false
Bacteria	Bacteroidetes	Bacteroidia	Marinilabiliales	Marinilabiliaceae	Marinilabilia	Marinilabilia salmonicolor		Marinilabilia salmonicolor JCM 21150	4167	2016-08-29 00:50:56	41.9305	4982627	3932		TYGS-REA	SAMN02469978	2548877031	true	26	0.4			facultatively anaerobic	true	false	7
Bacteria	Bacteroidetes	Sphingobacteriia	Sphingobacteriales	Sphingobacteriaceae	Pedobacter	Pedobacter arcticus		Pedobacter arcticus A12	4193	2016-08-29 00:57:08	36.8909	4228288	3572	404	TYGS-REA	SAMN02469613	2551306473	false	1.5	0.3			aerobic	true	false	7
Bacteria	Bacteroidetes	Flavobacteriia	Flavobacteriales	Flavobacteriaceae	Arenitalea	Arenitalea lutea		Arenitalea lutea P7-3-5	4194	2016-08-29 00:57:20	33.3347	3384849	2963		TYGS-REA	SAMN02470927		true	1.1	0.45	false		facultatively aerobic	true	false	6
Bacteria	Bacteroidetes	Cytophagia	Cytophagales	Flammeovirgaceae	Nafulsella	Nafulsella turpanensis		Nafulsella turpanensis ZLM-10	4219	2016-08-29 01:01:36	45.6719	4805588	4123	726	TYGS-REA	SAMN01823367		true	2.3	0.55	false		aerobic	true	false	7
Bacteria	Bacteroidetes	Flavobacteriia	Flavobacteriales	Flavobacteriaceae	Olleya	Olleya marilimosa		Olleya marilimosa CAM030	4238	2016-08-29 01:04:24	31.8024	3343189	3042	462	TYGS-REA	SAMN02584980	2545824540	true	2.25	0.4	false		aerobic	true	false	6
Bacteria	Bacteroidetes	Flavobacteriia	Flavobacteriales	Flavobacteriaceae	Maribacter	Maribacter forsetii		Maribacter forsetii DSM 18668	4250	2016-08-29 01:05:40	35.1807	4514366	3859	667	TYGS-REA	SAMN02745580	2574179767	false	3.5	0.4	false		aerobic	true	false
Bacteria	Bacteroidetes	Chitinophagia	Chitinophagales	Chitinophagaceae	Sediminibacterium	Sediminibacterium salmoneum		Sediminibacterium salmoneum NBRC 103935	4258	2016-08-29 01:06:38	39.2758	3189153	2917		TYGS-REA	SAMN02380457		true	1.1	0.25	false		aerobic	true	false	7
Bacteria	Bacteroidetes	Cytophagia	Cytophagales	Cytophagaceae	Dyadobacter	Dyadobacter tibetensis		Dyadobacter tibetensis Y620-1	4276	2016-08-29 01:08:22	43.4465	5313422	4279		TYGS-REA	SAMN02951879		false	1.5	0.5	true		aerobic	false	false	7
Bacteria	Bacteroidetes	Flavobacteriia	Flavobacteriales	Flavobacteriaceae	Aquimarina	Aquimarina megaterium		Aquimarina megaterium XH134	4278	2016-08-29 01:08:37	32.9325	6206385	5418	759	TYGS-REA	SAMN02597431		false	41.6	0.5	true		aerobic	true	false	6
Bacteria	Bacteroidetes	Flavobacteriia	Flavobacteriales	Flavobacteriaceae	Aquimarina	Aquimarina macrocephali		Aquimarina macrocephali JAMB N27	4279	2016-08-29 01:08:47	32.9339	6056208	5408	768	TYGS-REA	SAMN02597430		false	14.25	0.5	false		aerobic	true	false	6
Bacteria	Bacteroidetes	Flavobacteriia	Flavobacteriales	Flavobacteriaceae	Chryseobacterium	Chryseobacterium hispalense		Chryseobacterium hispalense DSM 25574	4300	2016-08-29 01:11:27	36.7037	4369156	3938	807	TYGS-REA	SAMN02595408		false	1.45	0.4	true		aerobic	false	false	6
Bacteria	Bacteroidetes	Flavobacteriia	Flavobacteriales	Flavobacteriaceae	Flavobacterium	Flavobacterium chungangense		Flavobacterium chungangense LMG 26729	4301	2016-08-29 01:11:35	33.6737	5597105	4777	604	TYGS-REA	SAMN02595411		false	2.7	0.65	false		aerobic	false	false	6
Bacteria	Bacteroidetes	Sphingobacteriia	Sphingobacteriales	Sphingobacteriaceae	Pedobacter	Pedobacter borealis		Pedobacter borealis DSM 19626	4302	2016-08-29 01:11:43	38.3814	5550473	4750		TYGS-REA	SAMN02597035		false	1.85	0.4			aerobic	false	false	7
Bacteria	Bacteroidetes	Flavobacteriia	Flavobacteriales	Flavobacteriaceae	Lacinutrix	Lacinutrix jangbogonensis		Lacinutrix jangbogonensis PAMC 27137	4305	2016-08-29 01:12:08	32.1795	4017534	3568	479	TYGS-REA	SAMN02665270		false	2.2	0.4				false	false	6
Bacteria	Bacteroidetes	Flavobacteriia	Flavobacteriales	Flavobacteriaceae	Lacinutrix	Lacinutrix mariniflava		Lacinutrix mariniflava AKS432	4306	2016-08-29 01:12:14	31.7755	3973985	3532	479	TYGS-REA	SAMN04002510		false	1.8	0.7	false		aerobic	false	false
Bacteria	Bacteroidetes	Flavobacteriia	Flavobacteriales	Flavobacteriaceae	Lacinutrix	Lacinutrix algicola		Lacinutrix algicola AKS293	4307	2016-08-29 01:12:21	31.365	3661347	3328		TYGS-REA	SAMN04002512		false	1.2	0.55	false		aerobic	false	false
Bacteria	Bacteroidetes	Flavobacteriia	Flavobacteriales	Flavobacteriaceae	Psychroserpens	Psychroserpens jangbogonensis		Psychroserpens jangbogonensis PAMC 27130	4320	2016-08-29 01:13:47	32.7101	3633537	3211	570	TYGS-REA	SAMN02929382		false	2.95	0.7	false		aerobic	false	false	6
Bacteria	Bacteroidetes	Flavobacteriia	Flavobacteriales	Flavobacteriaceae	Psychroserpens	Psychroserpens mesophilus		Psychroserpens mesophilus JCM 13413	4321	2016-08-29 01:13:52	33.4148	3680502	3284	477	TYGS-REA	SAMN03160575		false	1.12	0.46			aerobic	false	false	6
Bacteria	Bacteroidetes	Flavobacteriia	Flavobacteriales	Flavobacteriaceae	Psychroserpens	Psychroserpens damuponensis		Psychroserpens damuponensis JCM 17632	4322	2016-08-29 01:13:59	32.4933	3945764	3570	573	TYGS-REA	SAMN02929384		false	2	0.5	false		aerobic	false	false	6
Bacteria	Bacteroidetes	Cytophagia	Cytophagales	Flammeovirgaceae	Flammeovirga	Flammeovirga pacifica		Flammeovirga pacifica WPAGA1	4330	2016-08-29 01:14:57	32.8691	6507364	4925		TYGS-REA	SAMN03105797		false	5.5	0.65			aerobic	true	false	7
Bacteria	Bacteroidetes	Flavobacteriia	Flavobacteriales	Flavobacteriaceae	Kordia	Kordia jejudonensis		Kordia jejudonensis SSK3-3	4350	2016-08-29 01:17:41	33.9719	5356465	4714		TYGS-REA	SAMN03568761		false	5.6	0.45	false		aerobic	false	false	6
Bacteria	Bacteroidetes	Flavobacteriia	Flavobacteriales	Flavobacteriaceae	Kordia	Kordia zhangzhouensis		Kordia zhangzhouensis MCCC 1A00726	4351	2016-08-29 01:17:49	33.84	4031603	3535		TYGS-REA	SAMN03568965		false	2.55	0.6			aerobic	false	false	6
Bacteria	Bacteroidetes	Flavobacteriia	Flavobacteriales	Flavobacteriaceae	Maribacter	Maribacter thermophilus		Maribacter thermophilus HT7-2	4354	2016-08-29 01:18:06	38.9346	4046141	3536	560	TYGS-REA	SAMN03651237		false	2.7	0.5	true		facultatively anaerobic	true	false	6
Bacteria	Bacteroidetes	Flavobacteriia	Flavobacteriales	Flavobacteriaceae	Lacinutrix	Lacinutrix himadriensis		Lacinutrix himadriensis E4-9a	4364	2016-08-29 01:19:46	32.6016	4166348	3707		TYGS-REA	SAMN04002506		false	1.1	0.45			aerobic	false	false	6
Bacteria	Bacteroidetes	Flavobacteriia	Flavobacteriales	Flavobacteriaceae	Formosa	Formosa algae		Formosa algae KMM 3553	4371	2016-08-29 01:20:35	33.4044	4292461	3627	538	TYGS-REA	SAMN04202632		true	1.3	0.65	false	true	facultatively anaerobic	true	false	6
Bacteria	Bacteroidetes	Chitinophagia	Chitinophagales	Chitinophagaceae	Hydrotalea	Hydrotalea flava		Hydrotalea flava CCUG 51397	4374	2016-08-29 01:20:55	37.1844	3413796	3003	574	TYGS-REA	SAMN04528878		true	1.75	0.5	false		facultatively anaerobic	false	false
Bacteria	Bacteroidetes	Flavobacteriia	Flavobacteriales	Flavobacteriaceae	Flavobacterium	Flavobacterium chilense		Flavobacterium chilense LMG 26360	4380	2016-08-29 01:21:39	33.6557	5924510	5038	614	TYGS-REA	SAMN04506025		false	2.5	0.9	true		aerobic	true	false	6
Bacteria	Bacteroidetes	Flavobacteriia	Flavobacteriales	Flavobacteriaceae	Tamlana	Tamlana agarivorans		Tamlana agarivorans JW-26	4382	2016-08-29 01:22:16	34.7813	3834113	3279	543	TYGS-REA	SAMN04876002		false	2	0.8	true	true	aerobic	false	false	6
Bacteria	Bacteroidetes	Bacteroidia	Marinilabiliales	Marinilabiliaceae	Anaerophaga	Anaerophaga thermohalophila		Anaerophaga thermohalophila DSM 12881	4389	2016-08-29 01:23:20	41.2976	4324239	3379		TYGS-REA	SAMN02471583	2515154051	true	5.5	0.3	true	true	anaerobic
Bacteria	Bacteroidetes	Bacteroidia	Bacteroidales	Prevotellaceae	Prevotella	Prevotella oryzae		Prevotella oryzae DSM 17970	4403	2016-08-29 01:25:00	36.9565	3287891	2632	531	TYGS-REA	SAMN02849400	2509276029	false	8.5	0.9			anaerobic	false	false	12.5
Bacteria	Bacteroidetes	Flavobacteriia	Flavobacteriales	Flavobacteriaceae	Aquimarina	Aquimarina agarivorans		Aquimarina agarivorans HQM9	4409	2016-08-29 01:26:06	33.2383	4073878	3572	848	TYGS-REA	SAMN02470930		false	3.5	0.25	false		facultatively anaerobic	false	false	6
Bacteria	Bacteroidetes	Bacteroidia	Marinilabiliales	Marinilabiliaceae	Thermophagus	Thermophagus xiamenensis		Thermophagus xiamenensis HS1	4410	2016-08-29 01:26:13	39.0923	3863529	2999		TYGS-REA	SAMN02471207		true	7	0.25	false	false	anaerobic			7
Bacteria	Bacteroidetes	Bacteroidia	Bacteroidales	Bacteroidaceae	Bacteroides	Bacteroides faecis		Bacteroides faecis MAJ27	4416	2016-08-29 01:27:07	42.4312	6114510	4882		TYGS-REA	SAMN02470209	2548876788	false	1.75	1			anaerobic	false	false
Bacteria	Bacteroidetes	Flavobacteriia	Flavobacteriales	Flavobacteriaceae	Aquimarina	Aquimarina agarilytica		Aquimarina agarilytica ZC1	4420	2016-08-29 01:27:42	32.8067	4253671	3531	907	TYGS-REA	SAMN02470972	2551306140	false	1.9	0.55	false		aerobic	false	false	6
Bacteria	Planctomycetes	Planctomycetacia	Planctomycetales	Planctomycetaceae	Schlesneria	Schlesneria paludicola		Schlesneria paludicola DSM 18645	4435	2016-08-29 01:31:18	55.6608	8639329	6826		TYGS-REA	SAMN02469369	2548877001	true	1.7	1.05			facultatively aerobic	false	true	6
Bacteria	Bacteroidetes	Bacteroidia	Bacteroidales	Rikenellaceae	Alistipes	Alistipes timonensis		Alistipes timonensis JC136	4469	2016-08-30 01:12:17	58.8465	3489612	2699		TYGS-REA	SAMEA2272181		false	0.62				anaerobic	false	false
Bacteria	Bacteroidetes	Bacteroidia	Bacteroidales	Prevotellaceae	Prevotella	Prevotella disiens		Prevotella disiens ATCC 29426	4517	2016-08-31 19:30:31	39.5585	2679155	2810		TYGS-NCBI	SAMN02436748		false	4.7	0.75			anaerobic	false	false
Bacteria	Bacteroidetes	Cytophagia	Cytophagales	Cyclobacteriaceae	Cecembia	Cecembia lonarensis		Cecembia lonarensis CCUG 58316	4522	2016-08-31 20:13:51	40.9602	4842844	4213		TYGS-NCBI	SAMN02469435	2519899594	true	2.25	0.55	false	true	aerobic	false	false	7
Bacteria	Bacteroidetes	Cytophagia	Cytophagales	Flammeovirgaceae	Fulvivirga	Fulvivirga imtechensis		Fulvivirga imtechensis AK7	4587	2016-09-01 01:28:23	42.388	6737864	5958		TYGS-NCBI	SAMN02469986	2531839228	false	5.5	0.4			aerobic	false	false	7
Bacteria	Deinococcus-Thermus	Deinococci	Deinococcales	Deinococcaceae	Deinococcus	Deinococcus wulumuqiensis		Deinococcus wulumuqiensis R12	4603	2016-09-01 02:47:52	66.3402	3390776	3185		TYGS-REA	SAMN02470573	2551306669	false					aerobic	false	false
Bacteria	Deinococcus-Thermus	Deinococci	Thermales	Thermaceae	Thermus	Thermus amyloliquefaciens		Thermus amyloliquefaciens YIM 77409	4604	2016-09-01 02:54:06	67.44	2160855	2313		TYGS-REA	SAMN02745441		false	3	0.5			aerobic			8
Bacteria	Bacteroidetes	Sphingobacteriia	Sphingobacteriales	Sphingobacteriaceae	Pedobacter	Pedobacter agri		Pedobacter agri DSM 19486	4607	2016-09-01 03:06:50	38.0088	5141551	4806	836	TYGS-REA	SAMN02470139	2548876984	false	3	0.7			aerobic
Bacteria	Bacteroidetes	Cytophagia	Cytophagales	Flammeovirgaceae	Cesiribacter	Cesiribacter andamanensis		Cesiribacter andamanensis AMV16	4816	2016-09-03 07:42:49	54.5974	4759939	4227		TYGS-NCBI	SAMN02469440	2529293184	true	2	0.6			aerobic	false	false	4
Bacteria	Bacteroidetes	Bacteroidia	Bacteroidales	Paludibacteraceae	Paludibacter	Paludibacter jiangxiensis		Paludibacter jiangxiensis NM7	4830	2016-09-17 05:10:26	42.9192	3664884	2949	748	TYGS-NCBI	SAMD00049477		false	1.05	0.65			anaerobic	false	false
Bacteria	Bacteroidetes	Flavobacteriia	Flavobacteriales	Flavobacteriaceae	Apibacter	Apibacter mensalis		Apibacter mensalis R-53146	4837	2016-09-17 06:05:42	30.4791	2326086	2085		TYGS-NCBI	SAMN03992719		false	4	1			aerobic	false	false	6
Bacteria	Bacteroidetes			Lentimicrobiaceae	Lentimicrobium	Lentimicrobium saccharophilum		Lentimicrobium saccharophilum TBC1	4845	2016-09-17 07:34:18	46.7385	4508911	3397		TYGS-NCBI	SAMD00034990		true	3	0.5			anaerobic	false	false
Bacteria	Fibrobacteres	Chitinispirillia	Chitinispirillales	Chitinispirillaceae	Chitinispirillum	Chitinispirillum alkaliphilum		Chitinispirillum alkaliphilum ACht6-1	4846	2016-09-17 08:05:54	42.9215	4434773	3775		TYGS-NCBI	SAMN03609695		true	6	0.65			anaerobic	false	true
Bacteria	Bacteroidetes	Sphingobacteriia	Sphingobacteriales	Sphingobacteriaceae	Sphingobacterium	Sphingobacterium lactis		Sphingobacterium lactis DSM 22361	4891	2016-10-03 21:17:53	43.965	3998564	3523	485	GEBA	SAMN05421877	2675903147	false	1.65	0.65	false		aerobic	false	false	7
Bacteria	Bacteroidetes	Flavobacteriia	Flavobacteriales	Flavobacteriaceae	Chryseobacterium	Chryseobacterium taeanense		Chryseobacterium taeanense DSM 17071	4894	2016-10-03 21:18:16	35.9677	3935355	3467	675	GEBA	SAMN05421846	2675903150	false					aerobic
Bacteria	Bacteroidetes	Flavobacteriia	Flavobacteriales	Flavobacteriaceae	Chryseobacterium	Chryseobacterium taichungense		Chryseobacterium taichungense DSM 17453	4898	2016-10-03 21:18:56	36.4955	4478914	4060	689	GEBA	SAMN05421856	2675903154	false	2		true		aerobic	false	false
Bacteria	Bacteroidetes	Flavobacteriia	Flavobacteriales	Flavobacteriaceae	Flaviramulus	Flaviramulus basaltis		Flaviramulus basaltis DSM 18180	4899	2016-10-03 21:19:05	31.145	4188560	3672	651	GEBA	SAMN05428642	2675903155	true	2	0.25	false	true	aerobic	true	false	6
Bacteria	Bacteroidetes	Cytophagia	Cytophagales	Mooreiaceae	Mooreia	Mooreia alkaloidigena		Mooreia alkaloidigena DSM 25186	4902	2016-10-03 21:19:28	56.5616	7107091	5676	616	GEBA	SAMN05421823	2675903159	true	2.5	0.6	false		aerobic	false	false	7
Bacteria	Bacteroidetes	Flavobacteriia	Flavobacteriales	Flavobacteriaceae	Riemerella	Riemerella columbipharyngis		Riemerella columbipharyngis DSM 24015	4904	2016-10-03 21:19:47	36.5763	2136944	2134	465	GEBA	SAMN05421544	2675903161	false	1.75	0.35	false	false	microaerophilic	false	false	6
Bacteria	Bacteroidetes	Flavobacteriia	Flavobacteriales	Flavobacteriaceae	Psychroflexus	Psychroflexus halocasei		Psychroflexus halocasei DSM 23581	4905	2016-10-03 21:19:51	33.3887	2671600	2463	430	GEBA	SAMN05421540	2675903162	false	3	0.55	false		aerobic	false	false	6
Bacteria	Bacteroidetes	Cytophagia	Cytophagales	Cytophagaceae	Flexibacter	Flexibacter flexilis		Flexibacter flexilis DSM 6793	4908	2016-10-03 21:20:13	42.3915	4249128	3667	576	GEBA	SAMN05421780	2675903165	true	15	0.6			aerobic
Bacteria	Bacteroidetes	Flavobacteriia	Flavobacteriales	Flavobacteriaceae	Ulvibacter	Ulvibacter litoralis		Ulvibacter litoralis DSM 16195	4913	2016-10-03 21:20:52	35.8415	3821926	3478	696	GEBA	SAMN05421855	2675903215	true	4.9	0.45	true		aerobic	true	false	6
Bacteria	Bacteroidetes	Flavobacteriia	Flavobacteriales	Flavobacteriaceae	Myroides	Myroides phaeus		Myroides phaeus DSM 23313	4915	2016-10-03 21:21:05	33.2013	2966315	2564	556	GEBA	SAMN05421818	2675903217	false	0.95	0.45	false		aerobic	false	false	6
Bacteria	Bacteroidetes	Sphingobacteriia	Sphingobacteriales	Sphingobacteriaceae	Parapedobacter	Parapedobacter composti		Parapedobacter composti DSM 22900	4917	2016-10-03 21:21:32	50.0314	4622024	3993	474	GEBA	SAMN05421747	2675903219	false	3.1	0.35	false		aerobic	false	false	7
Bacteria	Bacteroidetes	Sphingobacteriia	Sphingobacteriales	Sphingobacteriaceae	Pedobacter	Pedobacter terrae		Pedobacter terrae DSM 17933	4920	2016-10-03 21:21:56	38.7682	5753951	4964	1055	GEBA	SAMN05421827	2675903222	false	2.15	0.4	false		aerobic	false	false	7
Bacteria	Bacteroidetes	Sphingobacteriia	Sphingobacteriales	Sphingobacteriaceae	Pedobacter	Pedobacter ruber		Pedobacter ruber DSM 24536	4924	2016-10-03 21:22:58	38.8708	4279285	3702	858	GEBA	SAMN05421813	2675903227	false	2.8	0.45			aerobic	false	false	7
Bacteria	Planctomycetes	Planctomycetacia	Planctomycetales	Planctomycetaceae	Planctomicrobium	Planctomicrobium piriforme		Planctomicrobium piriforme DSM 26348	4930	2016-10-03 21:23:45	58.7615	6317004	5062		GEBA	SAMN05421753	2675903691	true	2.25	1.1	false	false		false	true	6
Bacteria	Bacteroidetes	Sphingobacteriia	Sphingobacteriales	Sphingobacteriaceae	Pedobacter	Pedobacter steynii		Pedobacter steynii DSM 19110	4932	2016-10-03 21:24:17	41.7611	8060385	6672	571	GEBA	SAMN05421820	2675903693	false	2.725	0.8	false	false	microaerophilic
Bacteria	Bacteroidetes	Flavobacteriia	Flavobacteriales	Flavobacteriaceae	Chryseobacterium	Chryseobacterium wanjuense		Chryseobacterium wanjuense DSM 17724	4940	2016-10-03 21:25:12	35.9823	4668404	4195	603	GEBA	SAMN05421841	2684622833	false	2.75	0.75	true		aerobic	false	false	6
Bacteria	Bacteroidetes	Flavobacteriia	Flavobacteriales	Flavobacteriaceae	Chryseobacterium	Chryseobacterium arothri		Chryseobacterium arothri DSM 19326	4945	2016-10-03 21:25:50	35.7716	2788642	2639	565	GEBA	SAMN05421793	2684622847	false	1	0.5			facultatively anaerobic	false	false
Bacteria	Bacteroidetes	Flavobacteriia	Flavobacteriales	Flavobacteriaceae	Chryseobacterium	Chryseobacterium frigidisoli		Chryseobacterium frigidisoli DSM 26000	4950	2016-10-03 21:26:30	33.3204	3021049	2813	729	GEBA	SAMN05443292	2684622856	false	2.75	0.45			aerobic	false	false
Bacteria	Bacteroidetes	Flavobacteriia	Flavobacteriales	Flavobacteriaceae	Chryseobacterium	Chryseobacterium humi		Chryseobacterium humi DSM 21580	4951	2016-10-03 21:26:36	33.0772	3121186	2908	826	GEBA	SAMN05421847	2684622890	false	2.05	0.55	false		aerobic	false	false	6
Bacteria	Bacteroidetes	Flavobacteriia	Flavobacteriales	Flavobacteriaceae	Pricia	Pricia antarctica		Pricia antarctica DSM 23421	4952	2016-10-03 21:26:44	43.7864	4850995	4176	626	GEBA	SAMN05421636	2684622891	true	0.75	0.6	false		aerobic	false	false	6
Bacteria	Bacteroidetes	Flavobacteriia	Flavobacteriales	Flavobacteriaceae	Chryseobacterium	Chryseobacterium formosense		Chryseobacterium formosense DSM 17452	4953	2016-10-03 21:26:53	34.7888	4432606	4033	882	GEBA	SAMN05421857	2684622901	false	2	1	true		aerobic	false	false
Bacteria	Bacteroidetes	Flavobacteriia	Flavobacteriales	Flavobacteriaceae	Chryseobacterium	Chryseobacterium soldanellicola		Chryseobacterium soldanellicola DSM 17072	4955	2016-10-03 21:27:08	35.4182	4136421	3724	715	GEBA	SAMN05421664	2684622906	false					aerobic
Bacteria	Bacteroidetes	Flavobacteriia	Flavobacteriales	Flavobacteriaceae	Hyunsoonleella	Hyunsoonleella jejuensis		Hyunsoonleella jejuensis DSM 21035	4956	2016-10-03 21:27:16	34.6114	3480311	2977	626	GEBA	SAMN05421824	2684622907	true	2	0.45	false	true	aerobic	false	false	6
Bacteria	Bacteroidetes	Flavobacteriia	Flavobacteriales	Flavobacteriaceae	Chryseobacterium	Chryseobacterium hungaricum		Chryseobacterium hungaricum DSM 19684	4957	2016-10-03 21:27:23	36.4559	3960224	3628	639	GEBA	SAMN05421825	2684622908	false	0.9	0.5	true		aerobic	false	false	5.5
Bacteria	Bacteroidetes	Flavobacteriia	Flavobacteriales	Flavobacteriaceae	Chryseobacterium	Chryseobacterium oleae		Chryseobacterium oleae DSM 25575	4958	2016-10-03 21:27:32	38.0004	5284689	4784	614	GEBA	SAMN05421594	2684622910	false			true		aerobic	false	false	6
Bacteria	Bacteroidetes	Flavobacteriia	Flavobacteriales	Flavobacteriaceae	Chryseobacterium	Chryseobacterium jejuense		Chryseobacterium jejuense DSM 19299	4961	2016-10-03 21:28:00	35.3212	5167810	4613	717	GEBA	SAMN05421542	2684623012	false	1.75	0.65	true		aerobic	false	false	5.5
Bacteria	Bacteroidetes	Flavobacteriia	Flavobacteriales	Flavobacteriaceae	Chryseobacterium	Chryseobacterium oranimense		Chryseobacterium oranimense DSM 19055	4962	2016-10-03 21:28:10	37.8684	4598339	4295	630	GEBA	SAMN05421866	2684623028	false	1.6	0.95	true	false	aerobic	false	false
Bacteria	Bacteroidetes	Cytophagia	Cytophagales	Cytophagaceae	Ekhidna	Ekhidna lutea		Ekhidna lutea DSM 19307	4971	2016-10-03 21:29:14	40.3345	4228306	3754	453	GEBA	SAMN05421640	2687453772	true	4	0.45	false		aerobic	true	false	7
Bacteria	Bacteroidetes	Flavobacteriia	Flavobacteriales	Flavobacteriaceae	Chryseobacterium	Chryseobacterium treverense		Chryseobacterium treverense DSM 22251	4973	2016-10-03 21:29:29	39.457	2379279	2193	751	GEBA	SAMN05421638	2687453775	false	2.05	0.55	true		aerobic	false	false	6
Bacteria	Bacteroidetes	Flavobacteriia	Flavobacteriales	Flavobacteriaceae	Chryseobacterium	Chryseobacterium antarcticum		Chryseobacterium antarcticum DSM 17047	4974	2016-10-03 21:29:34	36.0981	3130713	2855	836	GEBA	SAMN05421765	2687453776	false	2.05	0.45	false		aerobic	false	false	6
Bacteria	Bacteroidetes	Flavobacteriia	Flavobacteriales	Flavobacteriaceae	Chryseobacterium	Chryseobacterium culicis		Chryseobacterium culicis DSM 23031	4978	2016-10-03 21:30:06	37.3236	4904497	4455	598	GEBA	SAMN05421593	2687453786	false	2	1	true		aerobic	false	false
Bacteria	Bacteroidetes	Flavobacteriia	Flavobacteriales	Flavobacteriaceae	Chryseobacterium	Chryseobacterium indologenes		Chryseobacterium indologenes DSM 16777	4980	2016-10-03 21:30:24	37.1658	4889663	4456	654	GEBA	SAMN05421692	2687453795	false	1.9	0.5	true		facultatively anaerobic	false	false
Bacteria	Bacteroidetes	Sphingobacteriia	Sphingobacteriales	Sphingobacteriaceae	Pedobacter	Pedobacter alluvionis		Pedobacter alluvionis DSM 19624	4981	2016-10-03 21:30:34	38.3985	6036062	5106	942	GEBA	SAMN05421794	2690315623	false	2	0.45			aerobic	false	false	7
Bacteria	Bacteroidetes	Flavobacteriia	Flavobacteriales	Flavobacteriaceae	Chryseobacterium	Chryseobacterium scophthalmum		Chryseobacterium scophthalmum DSM 16779	4982	2016-10-03 21:30:46	33.5169	4468393	4075	624	GEBA	SAMN05421769	2690315624	false	2	0.5	true		aerobic	false	false
Bacteria	Bacteroidetes	Bacteroidia	Bacteroidales	Rikenellaceae	Alistipes	Alistipes timonensis		Alistipes timonensis DSM 25383	4985	2016-10-03 21:31:16	58.8424	3488593	2702	461	GEBA	SAMN05444145	2693429854	false	0.62				anaerobic	false	false
Bacteria	Bacteroidetes	Bacteroidia	Bacteroidales	Bacteroidaceae	Bacteroides	Bacteroides stercoris		Bacteroides stercoris DSM 19555	4986	2016-10-03 21:31:23	45.8806	3907888	3335	501	GEBA	SAMN05444283	2693429855	false	7.5	1.6				false	false
Bacteria	Bacteroidetes	Bacteroidia	Bacteroidales	Bacteroidaceae	Bacteroides	Bacteroides ovatus		Bacteroides ovatus DSM 1896	4988	2016-10-03 21:31:41	41.8521	6373278	4838	690	GEBA	SAMN05444282	2693429857	false	1.5	0.75	false	false		false	false
Bacteria	Bacteroidetes	Flavobacteriia	Flavobacteriales	Flavobacteriaceae	Aquimarina	Aquimarina intermedia		Aquimarina intermedia DSM 17527	4989	2016-10-03 21:31:51	36.0727	3494383	3140	678	GEBA		2693429858	false	2.65	0.45	true	true	aerobic	true	false	6
Bacteria	Bacteroidetes	Flavobacteriia	Flavobacteriales	Flavobacteriaceae	Flavobacterium	Flavobacterium urocaniciphilum		Flavobacterium urocaniciphilum DSM 27078	4995	2016-10-03 21:32:44	30.6352	2848114	2555	450	GEBA	SAMN05444005	2693429864	false	1.75	0.5	false		aerobic	false		6
Bacteria	Bacteroidetes	Flavobacteriia	Flavobacteriales	Flavobacteriaceae	Olleya	Olleya namhaensis		Olleya namhaensis DSM 28881	5004	2016-10-03 21:34:13	32.6667	3522968	3171	467	GEBA	SAMN05443431	2693429874	false	2	0.35	false		aerobic	true	false	6
Bacteria	Bacteroidetes	Bacteroidia	Bacteroidales	Tannerellaceae	Parabacteroides	Parabacteroides chinchillae		Parabacteroides chinchillae DSM 29073	5006	2016-10-03 21:34:30	40.357	3571001	3042	507	GEBA	SAMN05444001	2693429876	false	8.5	1.2			anaerobic	false	false	9.5
Bacteria	Bacteroidetes	Bacteroidia	Bacteroidales	Prevotellaceae	Prevotella	Prevotella bryantii		Prevotella bryantii DSM 11371	5007	2016-10-03 21:34:38	38.9215	3558912	2884		GEBA	SAMN05444375	2693429877	false
Bacteria	Bacteroidetes	Flavobacteriia	Flavobacteriales	Flavobacteriaceae	Capnocytophaga	Capnocytophaga haemolytica		Capnocytophaga haemolytica DSM 11385	5008	2016-10-03 21:34:44	44.2516	2655673	2412	649	GEBA	SAMN05444369	2693429878	false	3	0.25			anaerobic			6
Bacteria	Bacteroidetes	Chitinophagia	Chitinophagales	Chitinophagaceae	Hydrobacter	Hydrobacter penzbergensis		Hydrobacter penzbergensis DSM 25353	5010	2016-10-03 21:34:58	45.1572	3961509	3503	767	GEBA	SAMN05444410	2693429880	true			false		aerobic	true	false	7
Bacteria	Bacteroidetes	Sphingobacteriia	Sphingobacteriales	Sphingobacteriaceae	Pedobacter	Pedobacter hartonius		Pedobacter hartonius DSM 19033	5012	2016-10-03 21:35:14	43.0344	5188533	4635	689	GEBA	SAMN05443550	2693429882	false	2	0.73	false	false	microaerophilic
Bacteria	Bacteroidetes	Flavobacteriia	Flavobacteriales	Flavobacteriaceae	Flavobacterium	Flavobacterium degerlachei		Flavobacterium degerlachei DSM 15718	5013	2016-10-03 21:35:24	34.0314	3855819	3362	655	GEBA	SAMN05444338	2693429883	false	3.5	1	false			false
Bacteria	Bacteroidetes	Flavobacteriia	Flavobacteriales	Flavobacteriaceae	Capnocytophaga	Capnocytophaga granulosa		Capnocytophaga granulosa DSM 11449	5015	2016-10-03 21:35:40	41.5125	2723156	2488	542	GEBA	SAMN05444420	2693429885	false	6.5	0.35			anaerobic			6
Bacteria	Bacteroidetes	Chitinophagia	Chitinophagales	Chitinophagaceae	Parafilimonas	Parafilimonas terrae		Parafilimonas terrae DSM 28286	5017	2016-10-03 21:36:07	39.5828	4985410	4255	527	GEBA	SAMN05444277	2693429887	true	1.6	0.7	true		aerobic			7
Bacteria	Bacteroidetes	Flavobacteriia	Flavobacteriales	Flavobacteriaceae	Flavobacterium	Flavobacterium succinicans		Flavobacterium succinicans DSM 4002	5020	2016-10-03 21:36:44	35.4544	3664610	3182	659	GEBA	SAMN05444143	2693429891	false	5	0.5	false	true	facultatively anaerobic	true	false
Bacteria	Bacteroidetes	Bacteroidia	Marinilabiliales	Marinilabiliaceae	Thermophagus	Thermophagus xiamenensis		Thermophagus xiamenensis DSM 19012	5022	2016-10-03 21:37:01	39.0963	3899206	3057	516	GEBA	SAMN05444380	2693429893	true	7	0.25	false	false	anaerobic			7
Bacteria	Bacteroidetes	Flavobacteriia	Flavobacteriales	Flavobacteriaceae	Lutibacter	Lutibacter oricola		Lutibacter oricola DSM 24956	5025	2016-10-03 21:37:38	30.1107	4129953	3469	511	GEBA	SAMN05444411	2693429896	false	1.85	0.4	false		aerobic	false	false	6
Bacteria	Bacteroidetes	Bacteroidia	Marinilabiliales	Prolixibacteraceae	Draconibacterium	Draconibacterium orientale		Draconibacterium orientale DSM 25947	5031	2016-10-03 21:38:29	41.3026	5073141	4090	677	GEBA	SAMN05444285	2693429902	true	1.55	0.4			facultatively anaerobic	false	false	7
Bacteria	Bacteroidetes	Flavobacteriia	Flavobacteriales	Flavobacteriaceae	Flavobacterium	Flavobacterium akiainvivens		Flavobacterium akiainvivens DSM 25510	5036	2016-10-03 21:39:24	43.7844	4495023	4054	535	GEBA	SAMN05444144	2693429907	false	2	0.4	false	true	aerobic	false	false
Bacteria	Bacteroidetes	Flavobacteriia	Flavobacteriales	Flavobacteriaceae	Flavobacterium	Flavobacterium aquidurense		Flavobacterium aquidurense DSM 18293	5037	2016-10-03 21:39:33	33.9676	5439763	4578	688	GEBA	SAMN05444397	2693429908	false	2.8	0.9	true		aerobic	false	false
Bacteria	Bacteroidetes	Flavobacteriia	Flavobacteriales	Flavobacteriaceae	Flavobacterium	Flavobacterium frigoris		Flavobacterium frigoris DSM 15719	5038	2016-10-03 21:39:44	34.2117	4045581	3557	598	GEBA	SAMN05444355	2693429909	false	5	1	false			false
Bacteria	Bacteroidetes	Saprospiria	Saprospirales	Lewinellaceae	Lewinella	Lewinella agarilytica		Lewinella agarilytica DSM 24740	5039	2016-10-03 21:39:52	52.2281	6220328	4892	849	GEBA	SAMN05444359	2693429910	false	3.25	0.5			aerobic	true	false
Bacteria	Bacteroidetes	Bacteroidia	Bacteroidales	Bacteroidaceae	Bacteroides	Bacteroides uniformis		Bacteroides uniformis DSM 6597	5040	2016-10-03 21:40:04	46.4848	4634992	3821	493	GEBA	SAMN05444418	2693429911	false	1.15		false	false		false	false
Bacteria	Bacteroidetes	Flavobacteriia	Flavobacteriales	Flavobacteriaceae	Flavobacterium	Flavobacterium gillisiae		Flavobacterium gillisiae DSM 22376	5041	2016-10-03 21:40:13	34.2725	4377959	3816		GEBA	SAMN05443667	2693429912	false	2.5	0.45	false		aerobic	false	false
Bacteria	Bacteroidetes	Bacteroidia	Bacteroidales	Bacteroidaceae	Bacteroides	Bacteroides faecis		Bacteroides faecis DSM 24798	5042	2016-10-03 21:40:23	42.3996	5959233	4750	566	GEBA	SAMN05444400	2693429916	false	1.75	1			anaerobic	false	false
Bacteria	Bacteroidetes	Flavobacteriia	Flavobacteriales	Flavobacteriaceae	Polaribacter	Polaribacter dokdonensis		Polaribacter dokdonensis DSM 17204	5043	2016-10-03 21:40:33	30.0173	3074621	2769	478	GEBA	SAMN05444353	2693430036	false	2.9	0.5	false	true	aerobic	false	false	6
Bacteria	Chlorobi	Chlorobia	Chlorobiales	Chlorobiaceae	Chlorobaculum	Chlorobaculum limnaeum		Chlorobaculum limnaeum DSM 1677	5089	2016-10-12 17:23:17	56.3881	2797276	2452	479	TYGS-NCBI	SAMN05793943		false	0.7			true	anaerobic	false	false
Bacteria	Bacteroidetes	Flavobacteriia	Flavobacteriales	Flavobacteriaceae	Chryseobacterium	Chryseobacterium contaminans		Chryseobacterium contaminans C26	5090	2016-10-12 18:21:56	35.9079	4704265	4000		TYGS-NCBI	SAMN05366335		false	2	1	true		aerobic	false	false	6
Bacteria	Bacteroidetes	Sphingobacteriia	Sphingobacteriales	Sphingobacteriaceae	Arcticibacter	Arcticibacter eurypsychrophilus		Arcticibacter eurypsychrophilus MJ9-5	5119	2016-10-12 21:47:16	38.5342	4686666	3925	703	TYGS-REA	SAMN05559869		false	1.2	0.5			aerobic			7
Bacteria	Bacteroidetes	Bacteroidia	Bacteroidales	Bacteroidaceae	Bacteroides	Bacteroides rodentium		Bacteroides rodentium JCM 16496	5172	2016-10-19 14:41:28	47.0515	4884492	4926	595	TYGS-REA	SAMD00002732		false	2.5	1.4			anaerobic	false	false
Bacteria	Planctomycetes	Planctomycetacia	Planctomycetales	Gemmataceae	Zavarzinella	Zavarzinella formosa		Zavarzinella formosa DSM 19928	5174	2016-10-19 14:41:44	59.0694	9732183	8550		TYGS-REA	SAMN02469381	2548877000	true	2.85	2.25			aerobic	false	false	6
Bacteria	Bacteroidetes	Bacteroidia	Marinilabiliales	Marinilabiliaceae	Geofilum	Geofilum rubicundum		Geofilum rubicundum JCM 15548	5177	2016-10-19 16:43:39	44.822	4921400	4411		TYGS-NCBI	SAMD00000449		true	13	0.3			facultatively anaerobic	true	false	7
Bacteria	Bacteroidetes	Bacteroidia	Bacteroidales	Porphyromonadaceae	Porphyromonas	Porphyromonas gingivicanis		Porphyromonas gingivicanis JCM 15907	5184	2016-10-19 17:28:09	42.7077	2054250	2020	523	TYGS-REA	SAMD00009315		false	1	0.5			anaerobic	false	false
Bacteria	Bacteroidetes	Bacteroidia	Bacteroidales	Prevotellaceae	Prevotella	Prevotella enoeca		Prevotella enoeca JCM 12259	5193	2016-10-19 19:03:52	46.5114	2784020	2765		TYGS-REA	SAMD00011231		false	3.4	0.5				false	false
Bacteria	Bacteroidetes	Bacteroidia	Bacteroidales	Bacteroidaceae	Bacteroides	Bacteroides reticulotermitis		Bacteroides reticulotermitis JCM 10512	5196	2016-10-19 19:23:24	43.2639	5365278	4841	429	TYGS-NCBI	SAMD00011359		false	2.1	0.8	false	false	anaerobic	false	false	9.5
Bacteria	Bacteroidetes	Bacteroidia	Bacteroidales	Prevotellaceae	Prevotella	Prevotella saccharolytica		Prevotella saccharolytica JCM 17484	5197	2016-10-19 19:39:20	43.2972	2975513	2735		TYGS-REA	SAMD00006087		false	2.95	0.65	false	false	anaerobic	false	false
Bacteria	Bacteroidetes	Bacteroidia	Bacteroidales	Dysgonomonadaceae	Dysgonomonas	Dysgonomonas macrotermitis		Dysgonomonas macrotermitis JCM 19375	5234	2016-10-20 14:26:22	38.5354	4655756	3979	487	TYGS-REA	SAMD00031688		false					facultatively anaerobic	false	false
Bacteria	Bacteroidetes	Bacteroidia	Bacteroidales	Bacteroidaceae	Bacteroides	Bacteroides acidifaciens		Bacteroides acidifaciens JCM 10556	5236	2016-10-20 14:26:37	43.0483	4849058	4919		TYGS-REA	SAMD00004211		false	4.8	1.05			anaerobic	false	false
Bacteria	Bacteroidetes	Bacteroidia	Bacteroidales	Bacteroidaceae	Bacteroides	Bacteroides nordii		Bacteroides nordii JCM 12987	5237	2016-10-20 14:26:47	40.5983	5591555	5031		TYGS-REA	SAMD00003702		false	2.9	1			anaerobic
Bacteria	Bacteroidetes	Bacteroidia	Bacteroidales	Prevotellaceae	Prevotella	Prevotella pleuritidis		Prevotella pleuritidis JCM 14110	5238	2016-10-20 14:26:57	44.984	2560108	2357	592	TYGS-REA	SAMD00012129		false	2.95	0.8			anaerobic	false	false	11.5
Bacteria	Bacteroidetes	Bacteroidia	Bacteroidales	Bacteroidaceae	Bacteroides	Bacteroides paurosaccharolyticus		Bacteroides paurosaccharolyticus JCM 15092	5239	2016-10-20 14:27:01	37.0789	3430348	2988	446	TYGS-REA	SAMD00009976		false	3.15	0.75			anaerobic	false	false	11
Bacteria	Bacteroidetes	Bacteroidia	Bacteroidales	Prevotellaceae	Prevotella	Prevotella falsenii		Prevotella falsenii JCM 15124	5243	2016-10-20 14:27:28	44.0227	2800241	2604		TYGS-REA	SAMD00004645		false	1.6	0.65			anaerobic	false	false
Bacteria	Bacteroidetes	Bacteroidia	Bacteroidales	Prevotellaceae	Prevotella	Prevotella dentasini		Prevotella dentasini JCM 15908	5244	2016-10-20 14:27:33	50.5759	2546609	2507		TYGS-REA	SAMD00015869		false	2	0.7			anaerobic	false	false
Bacteria	Bacteroidetes	Bacteroidia	Bacteroidales	Bacteroidaceae	Bacteroides	Bacteroides faecichinchillae		Bacteroides faecichinchillae JCM 17102	5245	2016-10-20 14:27:39	38.7349	4782583	4517	601	TYGS-REA	SAMD00004031		false	2.5	1.4			anaerobic	false	false	9.5
Bacteria	Bacteroidetes	Bacteroidia	Bacteroidales	Bacteroidaceae	Bacteroides	Bacteroides sartorii		Bacteroides sartorii JCM 17136	5246	2016-10-20 14:27:48	43.8155	5290373	5279		TYGS-REA	SAMD00010076		false	3	1.25			facultatively anaerobic			9.5
Bacteria	Bacteroidetes	Bacteroidia	Bacteroidales	Prevotellaceae	Prevotella	Prevotella fusca		Prevotella fusca JCM 17724	5247	2016-10-20 14:27:58	43.9925	3173817	3088		TYGS-REA	SAMD00011176		false	3.6	0.8			anaerobic	false	false
Bacteria	Bacteroidetes	Bacteroidia	Marinilabiliales	Marinifilaceae	Marinifilum	Marinifilum fragile		Marinifilum fragile JCM 15579	5259	2016-10-20 14:29:05	35.7131	4718481	4130		TYGS-REA	SAMD00000450		true		0.5			facultatively anaerobic	false	false	7
Bacteria	Bacteroidetes	Bacteroidia	Bacteroidales	Dysgonomonadaceae	Dysgonomonas	Dysgonomonas hofstadii		Dysgonomonas hofstadii JCM 17038	5291	2016-10-20 14:32:51	39.4837	5039162	7106	707	TYGS-REA	SAMD00016814		false					facultatively anaerobic	false	false
Bacteria	Bacteroidetes	Flavobacteriia	Flavobacteriales	Flavobacteriaceae	Flaviramulus	Flaviramulus ichthyoenteri		Flaviramulus ichthyoenteri Th78	5296	2016-10-20 14:33:40	32.0618	3949798	3425	598	TYGS-REA	SAMN03252360		false	2.5	0.4	false	true	aerobic	true	false
Bacteria	Bacteroidetes	Bacteroidia	Marinilabiliales	Marinilabiliaceae	Labilibacter	Labilibacter marinus		Labilibacter marinus Y11	5395	2016-10-22 03:38:26	35.3801	3557255	2699		TYGS-NCBI	SAMN05003866		false	9.5	0.4			facultatively anaerobic	true	false	7
Bacteria	Bacteroidetes	Flavobacteriia	Flavobacteriales	Flavobacteriaceae	Flavobacterium	Flavobacterium caeni		Flavobacterium caeni CGMCC 1.7031	5440	2016-10-22 10:58:10	49.0215	3692592	3218		TYGS-NCBI	SAMN02927903		false	1	0.5	true		aerobic	false	false	6
Bacteria	Bacteroidetes	Flavobacteriia	Flavobacteriales	Flavobacteriaceae	Flavobacterium	Flavobacterium noncentrifugens		Flavobacterium noncentrifugens CGMCC 1.10076	5518	2016-10-23 09:15:04	40.7621	4029148	3564	478	TYGS-NCBI	SAMN04487935		false	1.25	0.35	true		aerobic	false	false	6
Bacteria	Bacteroidetes	Cytophagia	Cytophagales	Hymenobacteraceae	Hymenobacter	Hymenobacter psychrophilus		Hymenobacter psychrophilus CGMCC 1.8975	5523	2016-10-23 09:21:21	60.8333	4756630	4181	210	TYGS-NCBI	SAMN04488069		false	4.5	1.05			aerobic	false	false	7
Bacteria	Bacteroidetes	Sphingobacteriia	Sphingobacteriales	Sphingobacteriaceae	Mucilaginibacter	Mucilaginibacter gossypii		Mucilaginibacter gossypii Gh-67	5542	2016-10-23 10:21:46	42.7788	7106653	6117		TYGS-NCBI	SAMN05192573		false	1.025	0.19	true		aerobic	false	false	7
Bacteria	Bacteroidetes	Sphingobacteriia	Sphingobacteriales	Sphingobacteriaceae	Mucilaginibacter	Mucilaginibacter mallensis		Mucilaginibacter mallensis MP1X4	5584	2016-10-23 12:50:22	41.2827	6013956	4973	824	TYGS-NCBI	SAMN05216490		false	1.5	0.5	true		aerobic	false	false	7
Bacteria	Bacteroidetes	Bacteroidia	Bacteroidales	Prevotellaceae	Prevotella	Prevotella aurantiaca		Prevotella aurantiaca JCM 15754	5716	2016-10-24 01:26:05	38.9418	3002170	2741		TYGS-REA	SAMD00012187		false	1.6	0.65			anaerobic	false	false
Bacteria	Bacteroidetes	Bacteroidia	Bacteroidales	Bacteroidaceae	Bacteroides	Bacteroides stercorirosoris		Bacteroides stercorirosoris JCM 17103	5717	2016-10-24 01:39:06	44.5531	6241374	6148		TYGS-REA	SAMD00010222		false	8.5	1.2			anaerobic	false	false	10.5
Bacteria	Bacteroidetes	Bacteroidia	Bacteroidales	Prevotellaceae	Prevotella	Prevotella scopos		Prevotella scopos JCM 17725	5718	2016-10-24 01:39:21	40.698	3184425	2859		TYGS-REA	SAMD00009021		false	1.95	0.7			anaerobic	false	false
Bacteria	Bacteroidetes	Flavobacteriia	Flavobacteriales	Flavobacteriaceae	Chryseobacterium	Chryseobacterium taihuense		Chryseobacterium taihuense CGMCC 1.10941	5794	2016-10-24 11:45:10	35.2009	3402895	3192		TYGS-NCBI	SAMN05216273		false	1.5	0.25	true		facultatively anaerobic	false	false	6
Bacteria	Bacteroidetes	Chitinophagia	Chitinophagales	Chitinophagaceae	Arachidicoccus	Arachidicoccus rhizosphaerae		Arachidicoccus rhizosphaerae Vu-144	5824	2016-10-24 15:08:39	42.447	4868224	3858		TYGS-NCBI	SAMN05192529		true	0.58	0.475	false		aerobic	false	false	7
Bacteria	Bacteroidetes	Flavobacteriia	Flavobacteriales	Flavobacteriaceae	Aquimarina	Aquimarina longa		Aquimarina longa sw024	5838	2016-10-24 15:38:21	31.4519	5501201	4544		TYGS-NCBI	SAMN04202543		false	34.5	0.3	false		aerobic	true	false	6
Bacteria	Bacteroidetes	Flavobacteriia	Flavobacteriales	Flavobacteriaceae	Flavobacterium	Flavobacterium anhuiense		Flavobacterium anhuiense CGMCC 1.6859	5975	2016-10-25 01:42:53	34.359	5335115	4472		TYGS-NCBI	SAMN02927916		false	1.75	0.3	true		aerobic	true	false	6
Bacteria	Deinococcus-Thermus	Deinococci	Thermales	Thermaceae	Thermus	Thermus arciformis		Thermus arciformis CGMCC 1.6992	5991	2016-10-25 02:21:58	68.7871	2440446	2614		TYGS-NCBI	SAMN04488243		false	3.75	0.6			aerobic	false	false
Bacteria	Bacteroidetes	Cytophagia	Cytophagales	Flammeovirgaceae	Fabibacter	Fabibacter misakiensis		Fabibacter misakiensis SK-8	6005	2016-10-25 03:24:04	40.0655	4452385	3764	581	TYGS-NCBI	SAMN05567582		false	1.12	0.39	false		aerobic	true	false	7
Bacteria	Bacteroidetes	Bacteroidia	Bacteroidales	Bacteroidaceae	Bacteroides	Bacteroides pectinophilus		Bacteroides pectinophilus ATCC 43243	6029	2016-10-25 15:21:04	41.9302	3025526	3246		MANUAL	SAMN02415621	642979337	false	3.75	0.5			anaerobic	false	false
Bacteria	Bacteroidetes	Flavobacteriia	Flavobacteriales	Flavobacteriaceae	Lutibacter	Lutibacter profundi		Lutibacter profundi DSM 100437	6047	2016-10-26 00:28:07	29.7704	2966978	2537	558	MANUAL	SAMN04299808		false	4	0.5	false		microaerophilic	false	false	6
Bacteria	Bacteroidetes	Bacteroidia	Bacteroidales	Bacteroidaceae	Bacteroides	Bacteroides suis		Bacteroides suis JCM 6292	6098	2016-10-28 01:17:09	45.7321	3405221	3340	515	MANUAL	SAMD00013505		false	1.25	0.5	false	false	anaerobic	false	false
Bacteria	Bacteroidetes	Bacteroidia	Bacteroidales	Bacteroidaceae	Bacteroides	Bacteroides tectus		Bacteroides tectus JCM 10003	6099	2016-10-28 01:17:15	46.2204	3379354	3438	515	MANUAL	SAMD00016596		false	3.1	0.7			anaerobic	false	false
Bacteria	Bacteroidetes	Bacteroidia	Bacteroidales	Porphyromonadaceae	Porphyromonas	Porphyromonas cansulci		Porphyromonas cansulci JCM 13913	6100	2016-10-28 01:17:26	45.415	2108435	2180	519	MANUAL	SAMD00036672		false	1.15	0.45			anaerobic	false	false
Bacteria	Bacteroidetes	Cytophagia	Cytophagales	Flammeovirgaceae	Roseivirga	Roseivirga seohaensis		Roseivirga seohaensis SW-152	6111	2016-10-28 01:18:49	39.2992	4160330	3614	767	MANUAL	SAMN04423148		false	3	0.25	true		aerobic	true	false	7
Bacteria	Bacteroidetes	Bacteroidia	Bacteroidales	Bacteroidaceae	Bacteroides	Bacteroides chinchillae		Bacteroides chinchillae JCM 16497	6121	2016-10-28 02:52:06	44.3389	5907908	5572		TYGS-REA	SAMD00006042		false	8.5	1.2			anaerobic	false	false
Bacteria	Deinococcus-Thermus	Deinococci	Deinococcales	Deinococcaceae	Deinococcus	Deinococcus xibeiensis		Deinococcus xibeiensis R13	6130	2016-10-28 03:26:19	66.5298	3288779	3058		TYGS-REA	SAMN02470569		false					aerobic	false	false
Bacteria	Bacteroidetes	Flavobacteriia	Flavobacteriales	Flavobacteriaceae	Chryseobacterium	Chryseobacterium carnipullorum		Chryseobacterium carnipullorum DSM 25581	6142	2016-10-28 22:32:21	37.0968	5154826	4675	616	GEBA	SAMN05444360	2695420920	false	0.85	0.39	true		aerobic	false	false	6
Bacteria	Bacteroidetes	Flavobacteriia	Flavobacteriales	Flavobacteriaceae	Salegentibacter	Salegentibacter echinorum		Salegentibacter echinorum DSM 24579	6143	2016-10-28 22:32:31	37.1555	3967063	3481	937	GEBA	SAMN05444483	2695420921	false	1.1	0.45	false		aerobic	false	false	6
Bacteria	Bacteroidetes	Flavobacteriia	Flavobacteriales	Flavobacteriaceae	Flavobacterium	Flavobacterium granuli		Flavobacterium granuli DSM 19729	6144	2016-10-28 22:32:38	35.558	3798137	3251	501	GEBA	SAMN05443373	2695420922	false	3.5	0.4	false		aerobic	false	false
Bacteria	Bacteroidetes	Bacteroidia	Bacteroidales	Prevotellaceae	Prevotella	Prevotella pallens		Prevotella pallens DSM 18710	6145	2016-10-28 22:32:45	37.4006	3052285	2554	754	GEBA	SAMN05444284	2695420923	false	1.6	0.65			anaerobic	false	false
Bacteria	Bacteroidetes	Flavobacteriia	Flavobacteriales	Flavobacteriaceae	Flavobacterium	Flavobacterium granuli		Flavobacterium granuli DSM 17797	6146	2016-10-28 22:32:50	35.5554	3799284	3246	501	GEBA	SAMN05443284	2695420924	false	3.5	0.4	false		aerobic	false	false
Bacteria	Bacteroidetes	Cytophagia	Cytophagales	Flammeovirgaceae	Sediminitomix	Sediminitomix flava		Sediminitomix flava DSM 28229	6150	2016-10-28 22:33:22	35.6288	6603299	5036		GEBA	SAMN05444386	2695420929	true	22.5	0.6	false	true		false	false	7
Bacteria	Bacteroidetes	Flavobacteriia	Flavobacteriales	Flavobacteriaceae	Chryseobacterium	Chryseobacterium arachidis		Chryseobacterium arachidis DSM 27619	6151	2016-10-28 22:33:33	35.615	4947868	4502	617	GEBA	SAMN05443633	2695420930	false	2	1	true		aerobic	false	false
Bacteria	Bacteroidetes	Bacteroidia	Bacteroidales	Dysgonomonadaceae	Dysgonomonas	Dysgonomonas macrotermitis		Dysgonomonas macrotermitis DSM 27370	6152	2016-10-28 22:33:43	38.5389	4661550	4015	487	GEBA	SAMN05444362	2695420931	false					facultatively anaerobic	false	false
Bacteria	Bacteroidetes	Bacteroidia	Bacteroidales	Bacteroidaceae	Bacteroides	Bacteroides luti		Bacteroides luti DSM 26991	6153	2016-10-28 22:33:52	36.7661	4118623	3228	572	GEBA	SAMN05444405	2695420932	false	1.4	0.45				false	false
Bacteria	Bacteroidetes	Chitinophagia	Chitinophagales	Chitinophagaceae	Cnuella	Cnuella takakiae		Cnuella takakiae DSM 26897	6154	2016-10-28 22:33:59	50.0199	5659359	4754	704	GEBA	SAMN05444008	2695420933	true	1.2	0.7			aerobic			7
Bacteria	Bacteroidetes	Bacteroidia	Bacteroidales	Bacteroidaceae	Bacteroides	Bacteroides faecichinchillae		Bacteroides faecichinchillae DSM 26883	6155	2016-10-28 22:34:09	38.7474	4806522	4064	601	GEBA	SAMN05444349	2695420934	false	2.5	1.4			anaerobic	false	false	9.5
Bacteria	Bacteroidetes	Flavobacteriia	Flavobacteriales	Flavobacteriaceae	Psychroflexus	Psychroflexus salarius		Psychroflexus salarius DSM 25661	6156	2016-10-28 22:34:18	33.4372	2534256	2312	449	GEBA	SAMN05444278	2695420935	false	0.95	0.3		true	aerobic	false	false	6
Bacteria	Balneolaeota	Balneolia	Balneolales	Balneolaceae	Aliifodinibius	Aliifodinibius roseus		Aliifodinibius roseus DSM 21986	6157	2016-10-28 22:34:23	48.3292	5082244	4293	665	GEBA	SAMN05443144	2695420936	true	0.55	0.3			facultatively anaerobic	false	false	7
Bacteria	Bacteroidetes	Bacteroidia	Marinilabiliales	Prolixibacteraceae	Mariniphaga	Mariniphaga anaerophila		Mariniphaga anaerophila DSM 26910	6164	2016-10-28 22:35:22	41.7689	5047836	3976	668	GEBA	SAMN05444274	2695420943	true	4.4	0.55			facultatively aerobic	false	false	7
Bacteria	Bacteroidetes	Flavobacteriia	Flavobacteriales	Flavobacteriaceae	Chryseobacterium	Chryseobacterium takakiae		Chryseobacterium takakiae DSM 26898	6165	2016-10-28 22:35:31	36.9633	4197465	3769	931	GEBA	SAMN05444408	2695420944	false	1.1	0.6	true		facultatively anaerobic	false	false	6
Bacteria	Bacteroidetes	Flavobacteriia	Flavobacteriales	Flavobacteriaceae	Flavobacterium	Flavobacterium fontis		Flavobacterium fontis DSM 25660	6167	2016-10-28 22:35:49	41.0135	3084632	2769	540	GEBA	SAMN05444377	2695420946	false	2.25	0.6	false		aerobic	false	false
Bacteria	Bacteroidetes	Flavobacteriia	Flavobacteriales	Flavobacteriaceae	Flavobacterium	Flavobacterium araucananum		Flavobacterium araucananum DSM 24704	6168	2016-10-28 22:35:55	34.3855	6013648	5057	581	GEBA	SAMN05444378	2695420947	false	1.25	0.9	true		aerobic	true	false	6
Bacteria	Bacteroidetes	Flavobacteriia	Flavobacteriales	Flavobacteriaceae	Tenacibaculum	Tenacibaculum mesophilum		Tenacibaculum mesophilum DSM 13764	6170	2016-10-28 22:36:15	31.607	3286619	2999	606	GEBA	SAMN05444344	2695420951	false	5.75	0.5	false		aerobic	true	false	6
Bacteria	Bacteroidetes	Bacteroidia	Bacteroidales	Prevotellaceae	Prevotella	Prevotella scopos		Prevotella scopos DSM 22613	6172	2016-10-28 22:36:32	40.6664	3209428	2583	693	GEBA	SAMN05444364	2695420955	false	1.95	0.7			anaerobic	false	false
Bacteria	Bacteroidetes	Flavobacteriia	Flavobacteriales	Flavobacteriaceae	Flavobacterium	Flavobacterium fluvii		Flavobacterium fluvii DSM 19978	6173	2016-10-28 22:36:38	36.983	4129111	3488	528	GEBA	SAMN05443549	2695420956	false	2.5	0.8	true		aerobic	false	false	6
Bacteria	Bacteroidetes	Flavobacteriia	Flavobacteriales	Flavobacteriaceae	Flavobacterium	Flavobacterium segetis		Flavobacterium segetis DSM 19741	6174	2016-10-28 22:36:45	32.5715	3463358	2925	759	GEBA	SAMN05444396	2695420957	false	1.7	0.25	false		aerobic	false	false	6
Bacteria	Bacteroidetes	Flavobacteriia	Flavobacteriales	Flavobacteriaceae	Flavobacterium	Flavobacterium defluvii		Flavobacterium defluvii DSM 17963	6175	2016-10-28 22:36:52	33.7295	4870818	4192	655	GEBA	SAMN05443663	2695420958	false	4.4	0.45	true		facultatively anaerobic	true	false	6
Bacteria	Bacteroidetes	Flavobacteriia	Flavobacteriales	Flavobacteriaceae	Flavobacterium	Flavobacterium micromati		Flavobacterium micromati DSM 17659	6176	2016-10-28 22:37:01	33.1318	3692731	3208	777	GEBA	SAMN05444372	2695420959	false	3.5	1	false			false
Bacteria	Bacteroidetes	Flavobacteriia	Flavobacteriales	Flavobacteriaceae	Flavobacterium	Flavobacterium frigidimaris		Flavobacterium frigidimaris DSM 15937	6177	2016-10-28 22:37:08	34.6903	5738939	4952	674	GEBA	SAMN05444481	2695420960	false	1.75	0.7	true		aerobic	true	false	6
Bacteria	Bacteroidetes	Cytophagia	Cytophagales	Cytophagaceae	Flexibacter	Flexibacter aurantiacus		Flexibacter aurantiacus DSM 6792	6178	2016-10-28 22:37:19	33.9334	5457510	4817	499	GEBA	SAMN05444388	2695420961	false	15	0.6		false		true	false
Bacteria	Bacteroidetes	Bacteroidia	Bacteroidales	Bacteroidaceae	Bacteroides	Bacteroides clarus		Bacteroides clarus DSM 22519	6182	2016-10-28 22:38:03	45.3805	3748808	3091	436	GEBA	SAMN05444376	2695420967	false	1.8	0.75			anaerobic	false	false	10.5
Bacteria	Bacteroidetes	Bacteroidia	Marinilabiliales	Prolixibacteraceae	Mangrovibacterium	Mangrovibacterium diazotrophicum		Mangrovibacterium diazotrophicum DSM 27148	6184	2016-10-28 22:38:19	44.6018	5800135	4660	828	GEBA	SAMN05444343	2695420982	true	6	0.5			facultatively anaerobic	false	false	7.5
Bacteria	Bacteroidetes	Flavobacteriia	Flavobacteriales	Flavobacteriaceae	Winogradskyella	Winogradskyella jejuensis		Winogradskyella jejuensis DSM 25330	6185	2016-10-28 22:38:28	34.4779	3033897	2817	509	GEBA	SAMN05444148	2695420983	false	3.05	0.25			aerobic			6
Bacteria	Bacteroidetes	Bacteroidia	Bacteroidales	Prevotellaceae	Prevotella	Prevotella oralis		Prevotella oralis DSM 20702	6188	2016-10-28 22:38:47	44.5158	2812609	2340	826	GEBA	SAMN05444288	2695421016	false	2.5	0.75			anaerobic	false	false
Bacteria	Bacteroidetes	Chitinophagia	Chitinophagales	Chitinophagaceae	Sediminibacterium	Sediminibacterium goheungense		Sediminibacterium goheungense DSM 28323	6189	2016-10-28 22:38:53	40.9247	3857482	3353	507	GEBA	SAMN05444150	2695421017	false	1.7	0.5	false		aerobic	true	false	7
Bacteria	Bacteroidetes	Flavobacteriia	Flavobacteriales	Flavobacteriaceae	Flavobacterium	Flavobacterium haoranii		Flavobacterium haoranii DSM 22807	6191	2016-10-28 22:39:09	31.0883	2846486	2645	517	GEBA	SAMN05444337	2695421039	false	1.65	0.5	false		aerobic	true	false
Bacteria	Bacteroidetes	Flavobacteriia	Flavobacteriales	Flavobacteriaceae	Flavobacterium	Flavobacterium cutihirudinis		Flavobacterium cutihirudinis DSM 25795	6192	2016-10-28 22:39:15	33.898	4903255	4105	505	GEBA	SAMN05444268	2695421040	false	2.5	0.9	true		aerobic	true	false	6
Bacteria	Bacteroidetes	Flavobacteriia	Flavobacteriales	Flavobacteriaceae	Flavobacterium	Flavobacterium dankookense		Flavobacterium dankookense DSM 25687	6193	2016-10-28 22:39:23	32.4407	3211762	2823	451	GEBA	SAMN05443430	2695421041	false	1	0.5	false		aerobic	false	false	5.5
Bacteria	Bacteroidetes	Flavobacteriia	Flavobacteriales	Flavobacteriaceae	Wenyingzhuangia	Wenyingzhuangia marina		Wenyingzhuangia marina DSM 100572	6194	2016-10-28 22:39:30	31.2161	3241814	2768	758	GEBA	SAMN05444281	2695421042	true	0.75	0.4	false		aerobic	false	false	6
Bacteria	Bacteroidetes	Flavobacteriia	Flavobacteriales	Flavobacteriaceae	Chryseobacterium	Chryseobacterium zeae		Chryseobacterium zeae DSM 27623	6196	2016-10-28 22:39:39	35.1472	4079566	3711	596	GEBA	SAMN05444409	2695421044	false	2	1	true		aerobic	false	false
Bacteria	Bacteroidetes	Flavobacteriia	Flavobacteriales	Flavobacteriaceae	Flavobacterium	Flavobacterium terrae		Flavobacterium terrae DSM 18829	6198	2016-10-28 22:39:55	31.8221	3161259	2895	439	GEBA	SAMN05444363	2695421047	false	3.5	0.5	true		aerobic	true	false	6
Bacteria	Bacteroidetes	Flavobacteriia	Flavobacteriales	Flavobacteriaceae	Chryseobacterium	Chryseobacterium molle		Chryseobacterium molle DSM 18016	6200	2016-10-28 22:40:09	37.4618	3695355	3381	545	GEBA	SAMN05444371	2698536696	false	1.3	0.85	false		aerobic	false	false	6
Bacteria	Bacteroidetes	Flavobacteriia	Flavobacteriales	Flavobacteriaceae	Flavobacterium	Flavobacterium johnsoniae		Flavobacterium johnsoniae DSM 2064	6202	2016-10-28 22:40:26	34.0483	6052439	5221	607	GEBA	SAMN05444146	2698536700	false	8.25	0.3	true		aerobic
Bacteria	Bacteroidetes	Flavobacteriia	Flavobacteriales	Flavobacteriaceae	Gillisia	Gillisia mitskevichiae		Gillisia mitskevichiae DSM 19839	6205	2016-10-28 22:40:49	34.0903	3586072	3264	788	GEBA	SAMN05444482	2698536713	false	3.5	0.6	false		aerobic	false	false
Bacteria	Bacteroidetes	Cytophagia	Cytophagales	Cyclobacteriaceae	Algoriphagus	Algoriphagus halophilus		Algoriphagus halophilus DSM 15292	6206	2016-10-28 22:40:57	39.361	4978179	4165	442	GEBA	SAMN05444394	2698536714	false	1.4	0.4	false		aerobic	false	false	7
Bacteria	Bacteroidetes	Flavobacteriia	Flavobacteriales	Flavobacteriaceae	Flavobacterium	Flavobacterium limicola		Flavobacterium limicola DSM 15094	6207	2016-10-28 22:41:05	33.9386	3305187	2963	503	GEBA	SAMN05444393	2698536747	false	2.15	0.45	false		aerobic	false	false	6
Bacteria	Bacteroidetes	Flavobacteriia	Flavobacteriales	Flavobacteriaceae	Flavobacterium	Flavobacterium pectinovorum		Flavobacterium pectinovorum DSM 6368	6208	2016-10-28 22:41:12	33.556	5610514	4677	584	GEBA	SAMN05444387	2698536748	false	3	0.45	true		facultatively anaerobic	false	false
Bacteria	Bacteroidetes	Flavobacteriia	Flavobacteriales	Flavobacteriaceae	Flavobacterium	Flavobacterium saccharophilum		Flavobacterium saccharophilum DSM 1811	6210	2016-10-28 22:41:32	33.98	5209309	4419	562	GEBA	SAMN05444366	2698536752	false	4	0.6	true		aerobic	true	false
Bacteria	Bacteroidetes	Flavobacteriia	Flavobacteriales	Flavobacteriaceae	Flavobacterium	Flavobacterium weaverense		Flavobacterium weaverense DSM 19727	6212	2016-10-28 22:41:50	32.7539	3397857	2912		GEBA	SAMN05443664	2698536818	false	7.05	0.4	false		aerobic	false	false	6
Bacteria	Bacteroidetes	Flavobacteriia	Flavobacteriales	Flavobacteriaceae	Flavobacterium	Flavobacterium cucumis		Flavobacterium cucumis DSM 18830	6213	2016-10-28 22:41:56	33.1234	2854482	2676	468	GEBA	SAMN05443547	2698536819	false	2.5	0.5	false		aerobic	true	false	6
Bacteria	Bacteroidetes	Bacteroidia	Bacteroidales	Porphyromonadaceae	Fermentimonas	Fermentimonas caenicola		Fermentimonas caenicola ING2-E5B	6218	2016-10-29 08:51:08	37.2951	2808926	2405	886	TYGS-NCBI	SAMEA2724983		true	4.85	0.85			anaerobic			8
Bacteria	Bacteroidetes	Bacteroidia	Bacteroidales	Rikenellaceae	Mucinivorans	Mucinivorans hirudinis		Mucinivorans hirudinis M3	6222	2016-10-29 10:41:05	44.8992	3149227	3015	434	TYGS-NCBI	SAMEA3139033		true	2.4	0.75	false	false	anaerobic	false	false
Bacteria	Bacteroidetes	Flavobacteriia	Flavobacteriales	Flavobacteriaceae	Polaribacter	Polaribacter butkevichii		Polaribacter butkevichii KCTC 12100	6304	2018-03-02 20:19:08	30.4084	3981105	3311	536	TYGS-NCBI	SAMN06133457		false	1.3	0.5	false	true	aerobic	false	false
Bacteria	Bacteroidetes	Flavobacteriia	Flavobacteriales	Flavobacteriaceae	Maribacter	Maribacter cobaltidurans		Maribacter cobaltidurans B1	6348	2018-03-14 05:57:37	39.7295	4639957	4049	641	TYGS-GOLD	SAMN07514628		false	3	0.4		true	aerobic	false	false	6
Bacteria	Bacteroidetes	Sphingobacteriia	Sphingobacteriales	Sphingobacteriaceae	Arcticibacter	Arcticibacter pallidicorallinus		Arcticibacter pallidicorallinus CGMCC 1.9313	6362	2018-03-21 04:57:32	44.6036	4116409	3489	584	TYGS-GOLD	SAMN06296520		false	1.66	0.44			aerobic			7
Bacteria	Bacteroidetes	Chitinophagia	Chitinophagales	Chitinophagaceae	Niastella	Niastella populi		Niastella populi CCTCCAB208238	6418	2018-04-26 07:50:19	45.4441	8612932	6536		TYGS-NCBI	SAMN04601197		false	18	0.35	false		aerobic	false	false	7
Bacteria	Planctomycetes	Planctomycetacia	Planctomycetales	Gemmataceae	Gemmata	Gemmata obscuriglobus		Gemmata obscuriglobus UQM 2246	7339	2016-11-03 02:52:21	67.1755	9161841	7832		TYGS-REA	SAMN02436172	641736268	true	2.2	2.2				false	true
Bacteria	Verrucomicrobia	Opitutae	Opitutales	Opitutaceae	Cephaloticoccus	Cephaloticoccus capnophilus		Cephaloticoccus capnophilus CV41	7831	2016-11-04 03:01:19	60.5424	2092503	1577	468	TYGS-NCBI	SAMN04456987		false	0.55				aerobic	false	false
Bacteria	Bacteroidetes	Flavobacteriia	Flavobacteriales	Flavobacteriaceae	Flavobacterium	Flavobacterium marinum		Flavobacterium marinum CGMCC 1.10825	7924	2016-11-04 07:15:43	35.4256	2973211	2865		TYGS-NCBI	SAMN02927937		false	2.25	0.4	true		aerobic	false	false	6
Bacteria	Bacteroidetes	Sphingobacteriia	Sphingobacteriales	Sphingobacteriaceae	Parapedobacter	Parapedobacter koreensis		Parapedobacter koreensis Jip14	8128	2016-11-04 20:11:13	48.2358	5547756	4830	480	TYGS-NCBI	SAMN05421740		true					aerobic	false	false	7
Bacteria	Deinococcus-Thermus	Deinococci	Deinococcales	Deinococcaceae	Deinococcus	Deinococcus reticulitermitis		Deinococcus reticulitermitis CGMCC 1.10218	8184	2016-11-05 10:15:32	68.6162	3500231	3346		TYGS-NCBI	SAMN04488058		false	1.5					false	false	8
Bacteria	Bacteroidetes	Sphingobacteriia	Sphingobacteriales	Sphingobacteriaceae	Mucilaginibacter	Mucilaginibacter gossypiicola		Mucilaginibacter gossypiicola Gh-48	8274	2016-11-05 17:57:00	42.5392	8224779	6866		TYGS-NCBI	SAMN05192574		false	0.65	0.25	true		aerobic	false	false	7
Bacteria	Bacteroidetes	Cytophagia	Cytophagales	Flammeovirgaceae	Fabibacter	Fabibacter pacificus		Fabibacter pacificus CGMCC 1.12402	8439	2016-11-06 01:56:13	41.9533	4660771	4021	622	TYGS-NCBI	SAMN05216290		false	3.25	0.6			aerobic		false	7
Bacteria	Bacteroidetes	Cytophagia	Cytophagales	Cyclobacteriaceae	Cyclobacterium	Cyclobacterium halophilum		Cyclobacterium halophilum IBRC-M 10761	8744	2016-11-06 16:45:26	48.4167	5657461	4635		TYGS-NCBI	SAMN05192553		false	1.25	0.5			aerobic	false	false	7
Bacteria	Bacteroidetes	Flavobacteriia	Flavobacteriales	Flavobacteriaceae	Flavobacterium	Flavobacterium sinopsychrotolerans		Flavobacterium sinopsychrotolerans CGMCC 1.8704	8793	2016-11-06 18:57:31	34.1542	3516164	3039		TYGS-NCBI	SAMN04487942		false	3	0.35	false		aerobic	false	false	6
Bacteria	Bacteroidetes	Flavobacteriia	Flavobacteriales	Flavobacteriaceae	Myroides	Myroides injenensis		Myroides injenensis M09-0166	9205	2016-11-07 14:52:51	31.3496	3458157	2984		TYGS-REA	SAMD00036610	2523231007	false	0.95	0.3	false		aerobic	false	false	6
Bacteria	Verrucomicrobia	Opitutae	Opitutales	Opitutaceae	Cephaloticoccus	Cephaloticoccus primus		Cephaloticoccus primus CAG34	10131	2016-11-09 10:52:34	63.0318	2356970	1879	468	TYGS-REA	SAMN04456986		true	0.55				aerobic	false	false
Bacteria	Bacteroidetes	Chitinophagia	Chitinophagales	Chitinophagaceae	Crenotalea	Crenotalea thermophila		Crenotalea thermophila DSM 14807	10716	2016-11-11 20:55:22	46.2017	2856281	2369	455	IMG-OTHER	SAMN05660895	2600255258	true	2.1	0.5	false		aerobic	false	false	7
Bacteria	Bacteroidetes	Flavobacteriia	Flavobacteriales	Flavobacteriaceae	Sinomicrobium	Sinomicrobium oceani		Sinomicrobium oceani CGMCC 1.12145	10907	2016-11-14 20:36:45	44.801	5022411	4225		TYGS-NCBI	SAMN02927921		true	4.3	0.6			aerobic			6
Bacteria	Bacteroidetes	Flavobacteriia	Flavobacteriales	Flavobacteriaceae	Algibacter	Algibacter aquaticus		Algibacter aquaticus SK-16	11009	2017-12-05 21:30:03	30.6388	4640370	3744	505	TYGS-NCBI	SAMN05001254		false	1.9	0.3	true		aerobic	true	false	6
Bacteria	Bacteroidetes	Cytophagia	Cytophagales	Cyclobacteriaceae	Algoriphagus	Algoriphagus marinus		Algoriphagus marinus am2	11020	2017-12-06 04:00:08	39.5434	4873280	4170		TYGS-REA	SAMN06187575		false	0.8	0.45			facultatively anaerobic	false		7
Bacteria	Bacteroidetes	Flavobacteriia	Flavobacteriales	Flavobacteriaceae	Confluentibacter	Confluentibacter lentus		Confluentibacter lentus HJM-3	11037	2017-12-15 17:26:06	34.2166	3348614	2982	704	TYGS-REA	SAMN07193048		true	1.15	0.3	false		aerobic	false	false	6
Bacteria	Bacteroidetes	Cytophagia	Cytophagales	Hymenobacteraceae	Pontibacter	Pontibacter ramchanderi		Pontibacter ramchanderi LP43	11077	2018-01-03 03:20:36	51.3097	4430618	3837	596	TYGS-NCBI	SAMN05444683		false	2.95	1.15			aerobic	true	false	7
Bacteria	Bacteroidetes	Sphingobacteriia	Sphingobacteriales	Sphingobacteriaceae	Pedobacter	Pedobacter psychrophilus		Pedobacter psychrophilus CCM 8644	11113	2018-01-19 13:53:23	32.5443	3999136	3393	395	TYGS-NCBI	SAMN04622366		false			false	true	aerobic	false	false	7
Bacteria	Bacteroidetes	Flavobacteriia	Flavobacteriales	Flavobacteriaceae	Flavivirga	Flavivirga eckloniae		Flavivirga eckloniae ECD14	11124	2018-01-19 16:58:59	33.9349	5665358	4551	824	TYGS-NCBI	SAMN08325534		false	4.35	0.3	true	true	aerobic	false	false	6
Bacteria	Bacteroidetes	Cytophagia	Cytophagales	Cytophagaceae	Arsenicibacter	Arsenicibacter rosenii		Arsenicibacter rosenii SM-1	11134	2018-01-24 04:00:53	51.5163	7559215	5902		TYGS-NCBI	SAMN05953464		true	5.7	0.6	false		aerobic	false	false	7
Bacteria	Bacteroidetes	Flavobacteriia	Flavobacteriales	Flavobacteriaceae	Chryseobacterium	Chryseobacterium lactis		Chryseobacterium lactis NCTC 11390	11174	2018-01-31 03:30:56	36.0961	5592921	4899	770	TYGS-NCBI	SAMN08324239		false						false	false
Bacteria	Bacteroidetes	Bacteroidia	Bacteroidales	Williamwhitmaniaceae	Williamwhitmania	Williamwhitmania taraxaci		Williamwhitmania taraxaci A7P-90mT	11181	2018-01-31 06:08:34	42.6458	4148673	3658		TYGS-NCBI	SAMN05216323		true	16.5	0.24			anaerobic	true	false	7
Bacteria	Bacteroidetes	Flavobacteriia	Flavobacteriales	Crocinitomicaceae	Crocinitomix	Crocinitomix algicola		Crocinitomix algicola 0182T	11186	2018-01-31 06:39:06	35.3532	3719297	3298	502	TYGS-REA	SAMN05172943		false	1.7	0.3			aerobic	true	false	7
Bacteria	Bacteroidetes	Flavobacteriia	Flavobacteriales	Flavobacteriaceae	Apibacter	Apibacter adventoris		Apibacter adventoris wkB301	11283	2018-03-10 03:14:44	29.1391	2756245	2443	488	TYGS-NCBI	SAMN08514521		true	2	0.3	false		microaerophilic			6
Bacteria	Bacteroidetes	Sphingobacteriia	Sphingobacteriales	Sphingobacteriaceae	Sphingobacterium	Sphingobacterium gobiense		Sphingobacterium gobiense ACCC 05757	11285	2018-03-15 02:55:54	42.1221	4598820	3791		TYGS-NCBI	SAMN08612622		false	0.85	0.4			aerobic	false	false	7
Bacteria	Bacteroidetes	Flavobacteriia	Flavobacteriales	Flavobacteriaceae	Nonlabens	Nonlabens agnitus		Nonlabens agnitus JCM 17109	11291	2018-03-15 09:46:28	40.9954	3235686	2857	593	TYGS-NCBI	SAMN06074326		false	2.75	0.4			aerobic	true	false
Bacteria	Bacteroidetes	Flavobacteriia	Flavobacteriales	Flavobacteriaceae	Mesoflavibacter	Mesoflavibacter sabulilitoris		Mesoflavibacter sabulilitoris KCTC 42117	11308	2018-03-23 06:39:21	31.4916	3110406	2817	427	TYGS-NCBI	SAMN08667563		false	3	0.3	false		aerobic	true	false	6
Bacteria	Bacteroidetes	Chitinophagia	Chitinophagales	Chitinophagaceae	Taibaiella	Taibaiella chishuiensis		Taibaiella chishuiensis CGMCC 1.12700	11320	2018-03-29 04:09:30	50.0797	5840334	4946	762	TYGS-GOLD	SAMN06297156		false	0.7	0.35	true		aerobic	false	false	7
Bacteria	Bacteroidetes	Cytophagia	Cytophagales	Hymenobacteraceae	Hymenobacter	Hymenobacter nivis		Hymenobacter nivis DSM 101755	11388	2018-05-31 04:01:21	62.5146	5027597	4252	328	TYGS-NCBI	SAMN08984992		false	6	0.8			aerobic	false	false
Bacteria	Fibrobacteres	Fibrobacteria	Fibrobacterales	Fibrobacteraceae	Fibrobacter	Fibrobacter succinogenes	Fibrobacter succinogenes subsp. elongatus	Fibrobacter succinogenes subsp. elongatus HM2	11392	2018-05-31 09:04:51	48.7201	3511083	2866		TYGS-NCBI	SAMN05661053		false	1.4	0.4			anaerobic
Bacteria	Bacteroidetes	Flavobacteriia	Flavobacteriales	Flavobacteriaceae	Chryseobacterium	Chryseobacterium limigenitum		Chryseobacterium limigenitum SUR2	13171	2016-12-05 11:32:19	34.3997	4697725	4322		TYGS-NCBI	SAMN05216324		false	2	1	true		aerobic	false	false
Bacteria	Deinococcus-Thermus	Deinococci	Deinococcales	Deinococcaceae	Deinococcus	Deinococcus soli		Deinococcus soli N5	13717	2016-12-07 03:34:43	70.2028	3236984	3029		TYGS-NCBI	SAMN03287573		false	2				aerobic	false	false	8
Bacteria	Bacteroidetes	Flavobacteriia	Flavobacteriales	Flavobacteriaceae	Wenyingzhuangia	Wenyingzhuangia fucanilytica		Wenyingzhuangia fucanilytica CCTCC AB 2015089	13718	2016-12-07 03:53:13	31.6354	3427057	2759	662	TYGS-NCBI	SAMN04451729		false	1.4	0.45	false	true	aerobic	false	false	6
Bacteria	Planctomycetes	Planctomycetacia	Planctomycetales	Planctomycetaceae	Rubripirellula	Rubripirellula obstinata		Rubripirellula obstinata CECT 8602	13726	2016-12-07 17:31:18	54.1078	6578705	5006		TYGS-NCBI	SAMN03252601		true	1.75	1.5			aerobic	false	true	6
Bacteria	Bacteroidetes	Flavobacteriia	Flavobacteriales	Flavobacteriaceae	Myroides	Myroides xuanwuensis		Myroides xuanwuensis DSM 27251	13752	2016-12-07 20:13:51	33.9887	4015904	3539	574	TYGS-NCBI	SAMN05444275	2700988703	false	1.6	0.45			aerobic	false		6
Bacteria	Bacteroidetes	Flavobacteriia	Flavobacteriales	Flavobacteriaceae	Pustulibacterium	Pustulibacterium marinum		Pustulibacterium marinum CGMCC 1.12333	13758	2016-12-07 20:47:23	35.4002	4208122	3725		TYGS-NCBI	SAMN05216480		true	1.99	0.69			aerobic	true	false	6.5
Bacteria	Bacteroidetes	Bacteroidia	Marinilabiliales	Prolixibacteraceae	Tangfeifania	Tangfeifania diversioriginum		Tangfeifania diversioriginum DSM 27063	13765	2016-12-07 21:36:32	41.8353	4779684	4109	894	TYGS-NCBI	SAMN05444280	2700988694	true	3.3	0.275			facultatively anaerobic	false	false	7
Bacteria	Bacteroidetes	Chitinophagia	Chitinophagales	Chitinophagaceae	Chitinophaga	Chitinophaga jiangningensis		Chitinophaga jiangningensis DSM 27406	13770	2016-12-07 22:06:17	47.3919	7182135	5783		TYGS-NCBI	SAMN05444266	2700988700	false	2.45	0.55	true		aerobic	false	false	7
Bacteria	Bacteroidetes	Cytophagia	Cytophagales	Cyclobacteriaceae	Cyclobacterium	Cyclobacterium lianum		Cyclobacterium lianum CGMCC 1.6102	13777	2016-12-07 22:20:16	45.4553	5672899	4687		TYGS-NCBI	SAMN04488057		false	1.65	0.45			aerobic	false	false
Bacteria	Bacteroidetes	Flavobacteriia	Flavobacteriales	Flavobacteriaceae	Cruoricaptor	Cruoricaptor ignavus		Cruoricaptor ignavus DSM 25479	13779	2016-12-07 23:25:20	45.0865	2229574	2175	496	TYGS-NCBI	SAMN05443429	2700988704	true	1.1	0.8	true		microaerophilic	false	false	6
Bacteria	Bacteroidetes	Flavobacteriia	Flavobacteriales	Flavobacteriaceae	Flavobacterium	Flavobacterium urumqiense		Flavobacterium urumqiense CGMCC 1.9230	13780	2016-12-07 23:33:46	33.4902	3435601	3069		TYGS-NCBI	SAMN04488130		false	1.405	0.43	false		aerobic	false	false	6
Bacteria	Bacteroidetes	Flavobacteriia	Flavobacteriales	Flavobacteriaceae	Flavobacterium	Flavobacterium ummariense		Flavobacterium ummariense DS-12	13781	2016-12-07 23:34:07	34.7307	3493887	3374		TYGS-NCBI	SAMN05421741		false	1	0.5	true		aerobic	false	false	6
Bacteria	Planctomycetes	Planctomycetacia	Planctomycetales	Planctomycetaceae	Roseimaritima	Roseimaritima ulvae		Roseimaritima ulvae DSM 25454	13786	2016-12-08 00:13:08	59.1319	8119320	5762		TYGS-REA	SAMN03253104		true	1.45	1.2			aerobic	false	true	6
Bacteria	Bacteroidetes	Flavobacteriia	Flavobacteriales	Crocinitomicaceae	Lishizhenia	Lishizhenia tianjinensis		Lishizhenia tianjinensis CGMCC 1.7005	13794	2016-12-08 02:32:09	37.3976	3565937	3112	445	TYGS-NCBI	SAMN05216474		false	2.5	0.35		true	aerobic			6
Bacteria	Bacteroidetes	Flavobacteriia	Flavobacteriales	Flavobacteriaceae	Zhouia	Zhouia amylolytica		Zhouia amylolytica CGMCC 1.6114	13803	2016-12-09 01:36:26	36.716	3888955	3314		TYGS-NCBI	SAMN04487906		true	2.15	0.275			aerobic	false		6
Bacteria	Bacteroidetes	Flavobacteriia	Flavobacteriales	Ichthyobacteriaceae	Ichthyobacterium	Ichthyobacterium seriolicida		Ichthyobacterium seriolicida JBKA-6	13806	2016-12-09 02:29:37	32.7619	1921373	1474	418	TYGS-NCBI	SAMD00000006		true	5	0.3	false	false	aerobic			6.5
Bacteria	Bacteroidetes	Cytophagia	Cytophagales	Hymenobacteraceae	Pontibacter	Pontibacter chinhatensis		Pontibacter chinhatensis LP51	13815	2016-12-09 03:48:18	52.0389	5072663	4256	491	TYGS-NCBI	SAMN05421739		false	1.3	0.8	false		aerobic	true	false	7
Bacteria	Bacteroidetes	Flavobacteriia	Flavobacteriales	Flavobacteriaceae	Algoriella	Algoriella xinjiangensis		Algoriella xinjiangensis XJ109	13817	2016-12-09 05:35:29	30.9255	3265785	3034	710	TYGS-NCBI	SAMN05421738		true	2	0.35	false		aerobic	false	false	6
Bacteria	Bacteroidetes	Flavobacteriia	Flavobacteriales	Flavobacteriaceae	Flavobacterium	Flavobacterium phragmitis		Flavobacterium phragmitis CGMCC 1.10370	13837	2016-12-09 09:38:12	34.0689	6035201	5001		TYGS-NCBI	SAMN05216297		false	2.25	0.45	true		aerobic	true	false	6
Bacteria	Bacteroidetes	Bacteroidia	Marinilabiliales	Prolixibacteraceae	Sunxiuqinia	Sunxiuqinia elliptica		Sunxiuqinia elliptica CGMCC 1.9156	13852	2016-12-09 12:46:20	41.6813	5091397	4094	677	TYGS-NCBI	SAMN05216283		true	0.85	0.4	false		aerobic	false	false	7
Bacteria	Bacteroidetes	Flavobacteriia	Flavobacteriales	Flavobacteriaceae	Flavobacterium	Flavobacterium xueshanense		Flavobacterium xueshanense CGMCC 1.9227	13856	2016-12-09 14:13:28	34.1451	3471037	3091		TYGS-NCBI	SAMN04488131		false	1.56	0.35	false		aerobic	false	false
Bacteria	Bacteroidetes	Sphingobacteriia	Sphingobacteriales	Sphingobacteriaceae	Parapedobacter	Parapedobacter indicus		Parapedobacter indicus RK1	13871	2016-12-09 16:36:39	47.9926	6155013	5135	495	TYGS-NCBI	SAMN05444682		false	0.65	0.25			aerobic	false	false	7
Bacteria	Bacteroidetes	Flavobacteriia	Flavobacteriales	Flavobacteriaceae	Flavobacterium	Flavobacterium xanthum		Flavobacterium xanthum DSM 3661	13878	2016-12-13 15:25:21	34.4203	3755582	3279	667	TYGS-NCBI	SAMN05443669	2700988712	false			false		aerobic	false
Bacteria	Bacteroidetes	Flavobacteriia	Flavobacteriales	Flavobacteriaceae	Flavobacterium	Flavobacterium flevense		Flavobacterium flevense DSM 1076	13881	2016-12-13 21:37:13	34.1626	4229775	3524	979	TYGS-NCBI	SAMN05443543	2700988729	false	3.5	0.6	false	true	aerobic	true	false
Bacteria	Bacteroidetes	Flavobacteriia	Flavobacteriales	Flavobacteriaceae	Chishuiella	Chishuiella changwenlii		Chishuiella changwenlii DSM 27989	13888	2016-12-14 01:02:55	29.5506	3443383	3118	680	TYGS-NCBI	SAMN05443634	2700988695	true	1.5	0.55	false	false	aerobic	false		6
Bacteria	Bacteroidetes	Flavobacteriia	Flavobacteriales	Flavobacteriaceae	Chryseobacterium	Chryseobacterium polytrichastri		Chryseobacterium polytrichastri DSM 26899	13911	2016-12-14 19:19:17	33.7069	5141923	4657	837	TYGS-NCBI	SAMN05444267	2700988715	false	3.85	0.9	true		aerobic	false	false	6
Bacteria	Bacteroidetes	Flavobacteriia	Flavobacteriales	Flavobacteriaceae	Flavobacterium	Flavobacterium xinjiangense		Flavobacterium xinjiangense CGMCC 1.2749	13927	2016-12-15 08:28:25	33.9982	3886331	3435	652	TYGS-NCBI	SAMN05216269		false	3.75	0.8	false		aerobic	false	false
Bacteria	Bacteroidetes	Flavobacteriia	Flavobacteriales	Flavobacteriaceae	Aquimarina	Aquimarina pacifica		Aquimarina pacifica SW150	14069	2016-12-21 12:58:36	33.4889	5262278	4337	657	IMG-OTHER	SAMN02597432	2579778789	false	3.5	0.2	false		aerobic	true	false	6
Bacteria	Bacteroidetes	Flavobacteriia	Flavobacteriales	Flavobacteriaceae	Chryseobacterium	Chryseobacterium ureilyticum		Chryseobacterium ureilyticum DSM 18017	14218	2017-01-16 16:37:04	34.7133	5183225	4747	600	TYGS-NCBI	SAMN05421786	2681813509	false	2	0.55	true		aerobic	false	false	6
Bacteria	Bacteroidetes	Cytophagia	Cytophagales	Hymenobacteraceae	Pontibacter	Pontibacter lucknowensis		Pontibacter lucknowensis DM9	14220	2017-01-16 17:25:30	50.1488	4473870	3901	703	TYGS-NCBI	SAMN05421545		false	2.2	0.65			aerobic	true	false	7
Bacteria	Bacteroidetes	Flavobacteriia	Flavobacteriales	Flavobacteriaceae	Chryseobacterium	Chryseobacterium shigense		Chryseobacterium shigense DSM 17126	14225	2017-01-16 18:17:59	37.4562	4895917	4422	614	TYGS-NCBI	SAMN05421639	2681813504	false	1.25	0.65	true		aerobic	false	false	5.5
Bacteria	Bacteroidetes	Flavobacteriia	Flavobacteriales	Flavobacteriaceae	Chryseobacterium	Chryseobacterium chaponense		Chryseobacterium chaponense DSM 23145	14231	2017-01-16 22:46:14	35.3152	3043150	2773	800	TYGS-NCBI	SAMN05421789	2681813521	false	2	1	false		aerobic	false	false
Bacteria	Bacteroidetes	Cytophagia	Cytophagales	Cyclobacteriaceae	Belliella	Belliella pelovolcani		Belliella pelovolcani DSM 46698	14250	2017-01-17 14:53:25	38.5883	4107279	3616	631	TYGS-NCBI	SAMN05421761	2681813558	false	3.5	0.3	false	true	aerobic	false	false
Bacteria	Bacteroidetes	Flavobacteriia	Flavobacteriales	Flavobacteriaceae	Chryseobacterium	Chryseobacterium gambrini		Chryseobacterium gambrini DSM 18014	14251	2017-01-17 17:47:00	36.1046	4841687	4439	688	TYGS-NCBI	SAMN05421785	2681813561	false	3.6	1.1	true		aerobic	false	false	5.5
Bacteria	Bacteroidetes	Flavobacteriia	Flavobacteriales	Flavobacteriaceae	Gramella	Gramella flava		Gramella flava CGMCC 1.12375	14252	2017-01-17 17:49:29	42.1446	4007868	3634		TYGS-NCBI	SAMN05231554		false	4.5	0.7			aerobic	true	false	6
Bacteria	Bacteroidetes	Flavobacteriia	Flavobacteriales	Flavobacteriaceae	Zobellia	Zobellia uliginosa		Zobellia uliginosa DSM 2061	14257	2017-01-17 20:56:10	42.6307	5303163	4469	626	TYGS-NCBI	SAMN05421766	2681813510	false	2.6	0.45	true		aerobic	true	false
Bacteria	Bacteroidetes	Flavobacteriia	Flavobacteriales	Flavobacteriaceae	Maribacter	Maribacter ulvicola		Maribacter ulvicola DSM 15366	14258	2017-01-17 23:56:09	35.189	4511475	3900	667	TYGS-NCBI	SAMN05421797	2681813549	false	5	0.275	false		aerobic	false	false	6
Bacteria	Bacteroidetes	Flavobacteriia	Flavobacteriales	Flavobacteriaceae	Chryseobacterium	Chryseobacterium indoltheticum		Chryseobacterium indoltheticum ATCC 27950	14272	2017-01-18 11:51:40	34.1783	4214573	3894	854	TYGS-NCBI	SAMN05421682	2681813551	false	1.25	0.65	true		aerobic	false	true
Bacteria	Bacteroidetes	Sphingobacteriia	Sphingobacteriales	Sphingobacteriaceae	Mucilaginibacter	Mucilaginibacter lappiensis		Mucilaginibacter lappiensis ATCC BAA-1855	14287	2017-01-18 20:01:19	41.7137	6789976	5816	786	TYGS-NCBI	SAMN05421821	2681812809	false	2	0.4	false		aerobic	false	false	7
Bacteria	Bacteroidetes	Flavobacteriia	Flavobacteriales	Flavobacteriaceae	Chryseobacterium	Chryseobacterium joostei		Chryseobacterium joostei DSM 16927	14288	2017-01-18 20:44:26	35.3696	5267960	4812	643	TYGS-NCBI	SAMN05421768	2681813505	false	1	0.5	true		aerobic	false		5.5
Bacteria	Bacteroidetes	Flavobacteriia	Flavobacteriales	Flavobacteriaceae	Chryseobacterium	Chryseobacterium piscicola		Chryseobacterium piscicola DSM 21068	14300	2017-01-20 03:18:06	33.8188	3452400	3102	660	TYGS-NCBI	SAMN05421796	2681813514	false	2.55	1	true		aerobic	false	false	6
Bacteria	Bacteroidetes	Flavobacteriia	Flavobacteriales	Flavobacteriaceae	Chryseobacterium	Chryseobacterium daecheongense		Chryseobacterium daecheongense DSM 15235	14326	2017-01-24 08:25:21	36.2339	3831404	3558	585	GEBA	SAMN05421667	2681812956	false	1.4	0.45	true			false	false	5.5
Bacteria	Bacteroidetes	Flavobacteriia	Flavobacteriales	Flavobacteriaceae	Chryseobacterium	Chryseobacterium defluvii		Chryseobacterium defluvii DSM 14219	14327	2017-01-24 08:25:28	36.5572	3712414	3444	610	GEBA	SAMN05421836	2681812957	false	2					false	false	6
Bacteria	Bacteroidetes	Flavobacteriia	Flavobacteriales	Flavobacteriaceae	Chryseobacterium	Chryseobacterium pallidum		Chryseobacterium pallidum DSM 18015	14330	2017-01-24 08:25:44	36.1493	3831779	3535	569	GEBA	SAMN05421679	2681813503	false	1.3	0.55	false		aerobic	false	false	6
Bacteria	Bacteroidetes	Chitinophagia	Chitinophagales	Chitinophagaceae	Filimonas	Filimonas lacunae		Filimonas lacunae DSM 21054	14336	2017-01-24 08:26:50	44.035	7763508	6194	546	GEBA	SAMN05421788	2681813554	true	17.5	0.4	false		aerobic			7
Bacteria	Bacteroidetes	Flavobacteriia	Flavobacteriales	Flavobacteriaceae	Chryseobacterium	Chryseobacterium balustinum		Chryseobacterium balustinum DSM 16775	14338	2017-01-24 08:27:26	33.5752	4857813	4484	660	GEBA	SAMN05421800	2681813564	false	3	0.6			aerobic	false	false
Bacteria	Bacteroidetes	Flavobacteriia	Flavobacteriales	Flavobacteriaceae	Chryseobacterium	Chryseobacterium contaminans		Chryseobacterium contaminans DSM 27621	14341	2017-01-24 08:27:53	35.8363	4686786	4214	699	GEBA	SAMN05444407	2700988701	false	2	1	true		aerobic	false	false	6
Bacteria	Bacteroidetes	Bacteroidia	Bacteroidales	Bacteroidaceae	Bacteroides	Bacteroides stercorirosoris		Bacteroides stercorirosoris DSM 26884	14342	2017-01-24 08:28:03	44.5529	6268181	4986	492	GEBA	SAMN05444350	2700988705	false	8.5	1.2			anaerobic	false	false	10.5
Bacteria	Bacteroidetes	Flavobacteriia	Flavobacteriales	Flavobacteriaceae	Flavobacterium	Flavobacterium chilense		Flavobacterium chilense DSM 24724	14343	2017-01-24 08:28:14	33.6924	6113833	5187	614	GEBA	SAMN05444484	2700988709	false	2.5	0.9	true		aerobic	true	false	6
Bacteria	Bacteroidetes	Sphingobacteriia	Sphingobacteriales	Sphingobacteriaceae	Sphingobacterium	Sphingobacterium composti		Sphingobacterium composti DSM 18850	14345	2017-01-24 08:28:39	46.7849	4391268	3760	512	GEBA		2700988711	false	1.5	0.55			aerobic	false	false
Bacteria	Bacteroidetes	Flavobacteriia	Flavobacteriales	Flavobacteriaceae	Chryseobacterium	Chryseobacterium jeonii		Chryseobacterium jeonii DSM 17048	14354	2017-01-24 10:06:55	34.9361	3251932	2926	804	MANUAL	SAMN05421876	2675903156	false	2.05	0.45	false		aerobic	false	false	6
Bacteria	Bacteroidetes	Flavobacteriia	Flavobacteriales	Flavobacteriaceae	Flavobacterium	Flavobacterium fryxellicola		Flavobacterium fryxellicola DSM 16209	14355	2017-01-24 10:07:02	34.5971	3709863	3117	668	MANUAL	SAMN05444395	2695420925	false	3.5	1.25	false			false	false
Bacteria	Bacteroidetes	Bacteroidia	Bacteroidales	Barnesiellaceae	Coprobacter	Coprobacter fastidiosus		Coprobacter fastidiosus DSM 26242	14365	2017-01-24 10:26:19	38.3373	3411820	2714	410	GEBA	SAMN05444348	2698536694	true	1.25	0.25	false	false	anaerobic	false	false	11
Bacteria	Bacteroidetes	Cytophagia	Cytophagales	Hymenobacteraceae	Pontibacter	Pontibacter indicus		Pontibacter indicus LP100	14974	2017-01-26 13:20:18	51.9322	4566239	3921	580	TYGS-NCBI	SAMN05444128		false	1.4	0.7	false		aerobic	true	false	7
Bacteria	Planctomycetes	Planctomycetacia	Planctomycetales	Isosphaeraceae	Paludisphaera	Paludisphaera borealis		Paludisphaera borealis DSM 28747	15748	2017-01-27 13:02:26	66.2645	7651896	5679	724	TYGS-NCBI	SAMN06044225		true	2					false	false	6
Bacteria	Bacteroidetes	Cytophagia	Cytophagales	Hymenobacteraceae	Rufibacter	Rufibacter ruber		Rufibacter ruber CCM 8646	16610	2017-02-01 18:13:23	51.5428	5502314	4552	442	TYGS-REA	SAMN04419562		false				true	aerobic
Bacteria	Bacteroidetes	Cytophagia	Cytophagales	Hymenobacteraceae	Hymenobacter	Hymenobacter swuensis		Hymenobacter swuensis DY53	16627	2017-02-01 18:58:33	59.6242	5252070	4616	239	TYGS-GOLD	SAMN03081528	2576861456	false	1.5	0.6				false	false
Bacteria	Bacteroidetes	Cytophagia	Cytophagales	Hymenobacteraceae	Hymenobacter	Hymenobacter sedentarius		Hymenobacter sedentarius DG5B	16810	2017-02-03 02:50:42	60.9647	4868852	3844	393	TYGS-NCBI	SAMN04325376		false	2.1	0.8				false	false	7
Bacteria	Verrucomicrobia	Verrucomicrobiae	Verrucomicrobiales	Akkermansiaceae	Akkermansia	Akkermansia glycaniphila		Akkermansia glycaniphila Pyt	16884	2017-02-03 12:51:21	57.6802	3157324	2364		TYGS-NCBI	SAMN03840437		false	0.8				anaerobic	false	false
Bacteria	Bacteroidetes	Bacteroidia	Bacteroidales	Bacteroidaceae	Bacteroides	Bacteroides caecimuris		Bacteroides caecimuris I48	17682	2017-02-09 11:03:46	42.6134	4839918	3693	505	TYGS-NCBI	SAMN04621613		false					anaerobic
Bacteria	Bacteroidetes	Flavobacteriia	Flavobacteriales	Flavobacteriaceae	Vitellibacter	Vitellibacter aquimaris		Vitellibacter aquimaris D-24	17727	2017-02-09 18:52:07	39.9326	3147268	2917	700	TYGS-REA	SAMN03075687		false	1.4	0.45			aerobic
Bacteria	Bacteroidetes	Flavobacteriia	Flavobacteriales	Flavobacteriaceae	Croceivirga	Croceivirga radicis		Croceivirga radicis HSG9T	18907	2018-01-31 09:52:31	37.1271	3602643	3064	575	TYGS-NCBI	SAMN06174226		true	1.7	0.65	false	true	aerobic	true	false	6
Bacteria	Bacteroidetes	Bacteroidia	Marinilabiliales	Marinilabiliaceae	Geofilum	Geofilum rhodophaeum		Geofilum rhodophaeum KCTC 42595	18944	2018-02-09 21:59:20	48.9484	4148734	3317		TYGS-NCBI	SAMN06473345		false	12.5	0.4			facultatively anaerobic	true	false	7
Bacteria	Bacteroidetes	Flavobacteriia	Flavobacteriales	Flavobacteriaceae	Tenacibaculum	Tenacibaculum agarivorans		Tenacibaculum agarivorans HZ1	19008	2018-03-15 07:00:07	30.8692	5638422	4631	520	TYGS-REA	SAMN06187576		false	2.5	0.4	false		aerobic	false	false	6
Bacteria	Bacteroidetes	Flavobacteriia	Flavobacteriales	Flavobacteriaceae	Mesoflavibacter	Mesoflavibacter aestuarii		Mesoflavibacter aestuarii KCTC 32269	19031	2018-03-23 23:27:03	32.1429	2915698	2598	436	TYGS-NCBI	SAMN08667564		false	1.35	0.2	false			true	false	6
Bacteria	Bacteroidetes	Flavobacteriia	Flavobacteriales	Crocinitomicaceae	Brumimicrobium	Brumimicrobium mesophilum		Brumimicrobium mesophilum JCM 14063	19046	2018-04-05 06:52:07	33.5939	3882807	3414	418	TYGS-REA	SAMN08646831		false	1.25	0.4			aerobic	false	false
Bacteria	Bacteroidetes	Flavobacteriia	Flavobacteriales	Flavobacteriaceae	Flavobacterium	Flavobacterium commune		Flavobacterium commune PK15	19062	2018-04-12 04:30:52	34.3765	3851214	3104	615	TYGS-GOLD	SAMN05804760		false	1.8	0.45	false		facultatively anaerobic	false	false	6
Bacteria	Bacteroidetes	Flavobacteriia	Flavobacteriales	Flavobacteriaceae	Flavobacterium	Flavobacterium faecale		Flavobacterium faecale KCTC 32457	19076	2018-05-05 06:45:50	35.1823	4621116	3707	584	TYGS-NCBI	SAMN06819498		false	1.6	0.5	false		aerobic	false		6
Bacteria	Bacteroidetes	Sphingobacteriia	Sphingobacteriales	Sphingobacteriaceae	Mucilaginibacter	Mucilaginibacter gracilis		Mucilaginibacter gracilis DSM 18602	19081	2018-05-07 16:04:52	42.3111	6660733	6009	885	GEBA		2775506711	false	0.45		false		facultatively aerobic	false	false	6.5
Bacteria	Bacteroidetes	Cytophagia	Cytophagales	Flammeovirgaceae	Roseivirga	Roseivirga seohaensis	Roseivirga seohaensis subsp. aquiponti	Roseivirga seohaensis subsp. aquiponti D-25	19995	2017-02-21 03:02:34	39.1751	4083414	3333	767	TYGS-NCBI	SAMN03145748		false	1.95	0.6			aerobic	false	false	7
Bacteria	Rhodothermaeota	Rhodothermia	Rhodothermales	Salinibacteraceae	Salinivenus	Salinivenus iranica		Salinivenus iranica CB7	20180	2018-01-24 07:13:05	65.6555	3405360	2875	565	TYGS-REA	SAMN06699242		true	30.28			true	aerobic	false	false	7
Bacteria	Bacteroidetes	Flavobacteriia	Flavobacteriales	Flavobacteriaceae	Hanstruepera	Hanstruepera neustonica		Hanstruepera neustonica JCM 19743	20186	2018-01-26 09:17:38	35.4251	3049585	2730	572	TYGS-NCBI	SAMN08348338		true	1.5	0.45	true		aerobic	false	false	6
Bacteria	Bacteroidetes	Flavobacteriia	Flavobacteriales	Flavobacteriaceae	Weeksella	Weeksella massiliensis		Weeksella massiliensis FF8	20190	2018-01-26 14:13:06	35.8912	2562781	2382	577	TYGS-REA	SAMEA2658122		false	1.5	0.3			aerobic	false	false
Bacteria	Bacteroidetes	Bacteroidia	Bacteroidales	Porphyromonadaceae	Petrimonas	Petrimonas mucosa		Petrimonas mucosa ING2 E5A	20212	2018-01-31 04:11:04	47.9738	3717632	3000	750	TYGS-GOLD	SAMEA4408017		false	2.15	0.95			anaerobic			8
Bacteria	Bacteroidetes	Bacteroidia	Bacteroidales	Dysgonomonadaceae	Proteiniphilum	Proteiniphilum saccharofermentans		Proteiniphilum saccharofermentans M3/6	20220	2018-01-31 04:50:44	43.628	4414963	3450	1093	TYGS-GOLD	SAMEA4373296		false	2.75	0.65			anaerobic			8
Bacteria	Bacteroidetes	Flavobacteriia	Flavobacteriales	Flavobacteriaceae	Confluentibacter	Confluentibacter citreus		Confluentibacter citreus XJNYT	20222	2018-01-31 04:52:07	34.3101	3519809	3095		TYGS-REA	SAMN07193017		false	1.4	0.35	false		aerobic	false		6
Bacteria	Bacteroidetes	Flavobacteriia	Flavobacteriales	Flavobacteriaceae	Arenibacter	Arenibacter hampyeongensis		Arenibacter hampyeongensis JCM 17788	20231	2018-02-02 12:52:07	38.926	5431642	4550	613	TYGS-REA	SAMN08100003		false	2.9	0.45	false		aerobic	false	false
Bacteria	Bacteroidetes	Flavobacteriia	Flavobacteriales	Flavobacteriaceae	Polaribacter	Polaribacter tangerinus		Polaribacter tangerinus WS2-14	20282	2018-02-22 03:39:06	31.2135	2673863	2332		TYGS-REA	SAMN07171769		false	1	0.45	false		aerobic	false	false	6
Bacteria	Bacteroidetes	Flavobacteriia	Flavobacteriales	Flavobacteriaceae	Polaribacter	Polaribacter gangjinensis		Polaribacter gangjinensis KCTC 22729	20297	2018-03-08 03:01:21	31.4802	2902753	2512	538	TYGS-NCBI	SAMN06133456		false	0.65	0.35	false	true	aerobic	false	false	6
Bacteria	Bacteroidetes	Flavobacteriia	Flavobacteriales	Flavobacteriaceae	Polaribacter	Polaribacter porphyrae		Polaribacter porphyrae NBRC 108759	20298	2018-03-08 03:03:45	29.0495	3884673	3404	582	TYGS-NCBI	SAMN06133460		false	1.39	0.37	false	true	aerobic	false	false	6
Bacteria	Bacteroidetes	Flavobacteriia	Flavobacteriales	Flavobacteriaceae	Nonlabens	Nonlabens arenilitoris		Nonlabens arenilitoris KCTC 32109	20299	2018-03-08 03:07:52	35.1052	3323003	2844		TYGS-NCBI	SAMN06075340		false	3.3	0.3	false		aerobic	false	false	6
Bacteria	Bacteroidetes	Flavobacteriia	Flavobacteriales	Flavobacteriaceae	Nonlabens	Nonlabens tegetincola		Nonlabens tegetincola JCM 12886	20300	2018-03-08 03:08:49	35.7004	3028293	2634		TYGS-NCBI	SAMN06075350		true			false		aerobic	false	false	6
Bacteria	Bacteroidetes	Flavobacteriia	Flavobacteriales	Flavobacteriaceae	Polaribacter	Polaribacter filamentus		Polaribacter filamentus ATCC 700397	20302	2018-03-08 04:09:05	31.3607	4281931	3490	615	TYGS-NCBI	SAMN06074323		true	16.8	0.85	false	true	aerobic	false	false
Bacteria	Bacteroidetes	Flavobacteriia	Flavobacteriales	Flavobacteriaceae	Polaribacter	Polaribacter glomeratus		Polaribacter glomeratus ATCC 43844	20303	2018-03-08 04:58:09	30.5865	4001588	3369	621	TYGS-NCBI	SAMN06133459		false	8	0.45	false		aerobic	false	false
Bacteria	Bacteroidetes	Flavobacteriia	Flavobacteriales	Flavobacteriaceae	Aureicoccus	Aureicoccus marinus		Aureicoccus marinus SG-18	20307	2018-03-08 09:07:20	45.8	3034404	2543	609	TYGS-NCBI	SAMN06075358		true	2		false		aerobic			6
Bacteria	Bacteroidetes	Flavobacteriia	Flavobacteriales	Flavobacteriaceae	Aureitalea	Aureitalea marina		Aureitalea marina NBRC 107741	20308	2018-03-08 09:31:45	45.6002	3074655	2671	653	TYGS-NCBI	SAMN06074325		true	3.25	0.5	false		aerobic			6
Bacteria	Bacteroidetes	Flavobacteriia	Flavobacteriales	Schleiferiaceae	Schleiferia	Schleiferia thermophila		Schleiferia thermophila DSM 21410	20312	2018-03-08 09:43:33	42.9287	2598430	2256	114	GEBA		2770939492	true	1	0.6			aerobic	false	false	6
Bacteria	Bacteroidetes	Flavobacteriia	Flavobacteriales	Flavobacteriaceae	Oceanihabitans	Oceanihabitans sediminis		Oceanihabitans sediminis DSM 28133	20322	2018-03-08 09:44:46	33.1131	2894263	2627	516	GEBA		2770939504	true			true	false	aerobic	true	false	6
Bacteria	Verrucomicrobia	Verrucomicrobiae	Verrucomicrobiales	Verrucomicrobiaceae	Roseimicrobium	Roseimicrobium gellanilyticum		Roseimicrobium gellanilyticum DSM 25532	20323	2018-03-08 09:44:52	59.6724	7930010	6510	435	GEBA		2770939505	true	3.25	1.2			aerobic	false	false	10
Bacteria	Bacteroidetes	Flavobacteriia	Flavobacteriales	Flavobacteriaceae	Flavobacterium	Flavobacterium glaciei		Flavobacterium glaciei DSM 19728	20335	2018-03-08 09:46:59	33.4073	3143327	2742	680	GEBA		2770939517	false	4.5	0.5	false		aerobic	false	false	6
Bacteria	Deinococcus-Thermus	Deinococci	Deinococcales	Deinococcaceae	Deinococcus	Deinococcus yavapaiensis		Deinococcus yavapaiensis DSM 18048	20349	2018-03-08 09:48:49	65.4195	4738337	4456		GEBA		2770939558	false	4.5	2			aerobic	false	false
Bacteria	Bacteroidetes	Flavobacteriia	Flavobacteriales	Flavobacteriaceae	Chryseobacterium	Chryseobacterium oncorhynchi		Chryseobacterium oncorhynchi 701B-08	20432	2018-06-01 20:19:20	35.1475	4794225	4323	605	TYGS-NCBI	SAMN08324236		false	1.85	0.7	true		aerobic	false		6
Bacteria	Bacteroidetes	Sphingobacteriia	Sphingobacteriales	Sphingobacteriaceae	Mucilaginibacter	Mucilaginibacter pedocola		Mucilaginibacter pedocola TBZ30	21522	2017-03-14 03:35:03	46.1372	7035112	5935		TYGS-NCBI	SAMN05436731		false	1.2	0.35	false		aerobic	false	false	7
Bacteria	Bacteroidetes	Flavobacteriia	Flavobacteriales	Flavobacteriaceae	Elizabethkingia	Elizabethkingia endophytica		Elizabethkingia endophytica JM-87	21638	2017-03-17 06:26:09	35.4861	4184491	3837	539	TYGS-REA	SAMN05255122		false	2	1	false		aerobic	false	false	6
Bacteria	Bacteroidetes	Flavobacteriia	Flavobacteriales	Flavobacteriaceae	Polaribacter	Polaribacter vadi		Polaribacter vadi LPB0003	21659	2017-03-17 19:00:29	29.574	3798883	3230	499	TYGS-GOLD	SAMN04390145		false	1.8	0.4	false		aerobic	false	false	6
Bacteria	Bacteroidetes	Flavobacteriia	Flavobacteriales	Flavobacteriaceae	Flavobacterium	Flavobacterium gilvum		Flavobacterium gilvum EM1308	21662	2017-03-17 19:21:15	35.1045	4321970	3661	628	TYGS-GOLD	SAMN02797832		false	0.85	0.5	false		aerobic	false	false	6
Bacteria	Bacteroidetes	Bacteroidia	Bacteroidales	Porphyromonadaceae	Gabonibacter	Gabonibacter massiliensis		Gabonibacter massiliensis GM7	21666	2017-03-17 21:26:08	42.0892	3396578	2816		TYGS-REA	SAMEA3674818		true	0.86	0.5			anaerobic
Bacteria	Bacteroidetes	Cytophagia	Cytophagales	Cytophagaceae	Spirosoma	Spirosoma rigui		Spirosoma rigui KCTC 12531	21717	2017-03-25 00:52:23	54.4263	5828404	4791	282	TYGS-REA	SAMN06554015		false	6.15	0.9	false		facultatively anaerobic	true	false	7
Bacteria	Bacteroidetes	Cytophagia	Cytophagales	Cytophagaceae	Spirosoma	Spirosoma aerolatum		Spirosoma aerolatum KACC 17939	21718	2017-03-25 01:26:16	48.3471	7959595	6788	268	TYGS-REA	SAMN06554014		false	6.85	0.95	false		facultatively anaerobic			7
Bacteria	Bacteroidetes	Flavobacteriia	Flavobacteriales	Flavobacteriaceae	Moheibacter	Moheibacter sediminis		Moheibacter sediminis CGMCC 1.12708	21950	2017-04-11 07:11:20	35.8413	3229237	2975	473	TYGS-NCBI	SAMN06296427		true	0.75	0.275	true		aerobic	false		6
Bacteria	Bacteroidetes	Flavobacteriia	Flavobacteriales	Flavobacteriaceae	Algibacter	Algibacter alginicilyticus		Algibacter alginicilyticus CGMCC 1.11025	21958	2017-04-12 12:06:17	31.8012	3994770	3256	544	TYGS-NCBI	SAMN04156175		false	1.2	0.2	false	true	aerobic	true	false	6
Bacteria	Bacteroidetes	Chitinophagia	Chitinophagales	Chitinophagaceae	Niastella	Niastella vici		Niastella vici DJ57	21970	2017-04-13 13:54:45	44.518	10058349	7861		TYGS-NCBI	SAMN04590022		false	10.5	0.35	false		aerobic	true	false	7
Bacteria	Chlamydiae-Phylum	Chlamydiae	Chlamydiales	Chlamydiaceae	Chlamydia	Chlamydia gallinacea		Chlamydia gallinacea DSM 27451	22098	2017-04-19 05:09:04	37.8983	1067202	900	236	TYGS-NCBI	SAMN02435823		false
Bacteria	Bacteroidetes	Bacteroidia	Marinilabiliales	Marinilabiliaceae	Labilibacter	Labilibacter aurantiacus		Labilibacter aurantiacus HQYD1	22147	2017-04-20 11:52:07	35.0638	5879763	4545		TYGS-REA	SAMN05001249		true	10.75	0.4			facultatively anaerobic	true	false	7
Bacteria	Deinococcus-Thermus	Deinococci	Deinococcales	Deinococcaceae	Deinococcus	Deinococcus hopiensis		Deinococcus hopiensis KR-140	22173	2017-04-21 06:41:43	64.8657	6650368	5876	302	TYGS-NCBI	SAMN00790413		false	2.5				aerobic	false	false
Bacteria	Bacteroidetes	Flavobacteriia	Flavobacteriales	Flavobacteriaceae	Zunongwangia	Zunongwangia atlantica		Zunongwangia atlantica 22II14-10F7	22183	2017-04-21 18:40:10	35.4941	4780723	4103		TYGS-NCBI	SAMN06732891		false	1.75	0.75	false		aerobic	false	false	6
Bacteria	Bacteroidetes	Flavobacteriia	Flavobacteriales	Flavobacteriaceae	Flavobacterium	Flavobacterium resistens		Flavobacterium resistens DSM 19382	22227	2017-04-22 23:33:19	33.3479	5036896	4278	517	GEBA		2724679687	false	2.4	0.5	true		facultatively anaerobic	true	false	6
Bacteria	Bacteroidetes	Sphingobacteriia	Sphingobacteriales	Sphingobacteriaceae	Solitalea	Solitalea koreensis		Solitalea koreensis DSM 21342	22231	2017-04-22 23:34:01	37.7219	3341178	2867	419	GEBA		2724679707	true	15.65	0.55			aerobic	true	false	7
Bacteria	Bacteroidetes	Bacteroidia	Marinilabiliales	Marinilabiliaceae	Saccharicrinis	Saccharicrinis carchari		Saccharicrinis carchari DSM 27040	22233	2017-04-22 23:34:11	41.1352	4643731	3616	307	GEBA		2724679709	false	10.5	0.6			facultatively anaerobic	true	false	7
Bacteria	Planctomycetes	Planctomycetacia	Planctomycetales	Planctomycetaceae	Rhodopirellula	Rhodopirellula lusitana		Rhodopirellula lusitana DSM 25457	22237	2017-04-22 23:34:45	55.4754	7777421	5824		GEBA		2724679732	false	1.65	1.25			microaerophilic	false	true	6
Bacteria	Bacteroidetes	Cytophagia	Cytophagales	Hymenobacteraceae	Hymenobacter	Hymenobacter mucosus		Hymenobacter mucosus DSM 28041	22239	2017-04-22 23:35:06	55.7675	5534940	4767		GEBA		2724679735	false	1.85	0.7		true	aerobic	false	false	7
Bacteria	Bacteroidetes	Flavobacteriia	Flavobacteriales	Flavobacteriaceae	Lutibacter	Lutibacter agarilyticus		Lutibacter agarilyticus DSM 29150	22241	2017-04-22 23:35:35	31.2341	4101433	3396	530	GEBA		2724679779	false	1.2	0.3	false		aerobic	false	false	6
Bacteria	Bacteroidetes	Sphingobacteriia	Sphingobacteriales	Sphingobacteriaceae	Pedobacter	Pedobacter westerhofensis		Pedobacter westerhofensis DSM 19036	22244	2017-04-22 23:35:56	43.2147	6345212	5674	586	GEBA		2724679782	false	2.1	0.915	false	false	microaerophilic
Bacteria	Balneolaeota	Balneolia	Balneolales	Balneolaceae	Aliifodinibius	Aliifodinibius sediminis		Aliifodinibius sediminis DSM 21194	22245	2017-04-22 23:36:08	48.9083	4434087	3837	529	GEBA		2724679783	false	0.55	0.3			aerobic	false	false	7
Bacteria	Balneolaeota	Balneolia	Balneolales	Balneolaceae	Gracilimonas	Gracilimonas mengyeensis		Gracilimonas mengyeensis DSM 21985	22248	2017-04-22 23:36:39	44.4493	4666881	3815	684	GEBA		2724679790	false	7.25	0.4			facultatively anaerobic	false	false
Bacteria	Bacteroidetes	Flavobacteriia	Flavobacteriales	Flavobacteriaceae	Flavobacterium	Flavobacterium nitrogenifigens		Flavobacterium nitrogenifigens DSM 29982	22250	2017-04-22 23:36:56	34.0964	5432666	4610	600	GEBA		2724679792	false	2	1	true		aerobic	false	false	6
Bacteria	Bacteroidetes	Flavobacteriia	Flavobacteriales	Flavobacteriaceae	Chryseobacterium	Chryseobacterium rhizoplanae		Chryseobacterium rhizoplanae DSM 29371	22253	2017-04-22 23:37:19	36.3831	5179715	4611	614	GEBA		2724679795	false	2	1	true		aerobic	false	false
Bacteria	Bacteroidetes	Bacteroidia	Bacteroidales	Prevotellaceae	Prevotella	Prevotella jejuni		Prevotella jejuni DSM 26989	22258	2017-04-22 23:37:57	41.7562	3646697	2940		GEBA		2724679806	false	1.4	0.7			anaerobic	false	false
Bacteria	Bacteroidetes	Flavobacteriia	Flavobacteriales	Flavobacteriaceae	Flavobacterium	Flavobacterium hercynium		Flavobacterium hercynium DSM 18292	22261	2017-04-22 23:38:16	33.7566	5260850	4503	649	GEBA		2724679814	false	6.05	0.75	true		aerobic	true	false
Bacteria	Bacteroidetes	Cytophagia	Cytophagales	Cyclobacteriaceae	Algoriphagus	Algoriphagus winogradskyi		Algoriphagus winogradskyi DSM 15360	22262	2017-04-22 23:38:25	40.0949	4976321	4292	337	GEBA		2724679815	false	6	0.6	false		aerobic	false	false	7
Bacteria	Bacteroidetes	Flavobacteriia	Flavobacteriales	Flavobacteriaceae	Chryseobacterium	Chryseobacterium profundimaris		Chryseobacterium profundimaris DSM 28214	22264	2017-04-22 23:38:40	36.718	4328254	3898	676	GEBA		2724679817	false	1.65	0.5	true		aerobic	false	false	6
Bacteria	Bacteroidetes	Flavobacteriia	Flavobacteriales	Flavobacteriaceae	Muriicola	Muriicola jejuensis		Muriicola jejuensis DSM 21206	22267	2017-04-22 23:38:58	48.3592	3299848	2994	822	GEBA		2724679820	true	2	0.5	false	true	aerobic	false	false	6
Bacteria	Bacteroidetes	Flavobacteriia	Flavobacteriales	Flavobacteriaceae	Dokdonia	Dokdonia pacifica		Dokdonia pacifica DSM 25597	22268	2017-04-22 23:39:05	34.1052	5519943	4884	776	GEBA		2724679821	false	1.35	0.35	false		aerobic	false		6
Bacteria	Bacteroidetes	Flavobacteriia	Flavobacteriales	Flavobacteriaceae	Nonlabens	Nonlabens sediminis		Nonlabens sediminis NBRC 100970	22572	2017-05-03 20:07:15	35.4566	2835711	2475	545	TYGS-NCBI	SAMN06075339		false	4	0.6	false		aerobic	false	false	6
Bacteria	Bacteroidetes	Flavobacteriia	Flavobacteriales	Flavobacteriaceae	Nonlabens	Nonlabens spongiae		Nonlabens spongiae JCM 13191	22577	2017-05-04 11:31:34	40.3849	3393235	3023	644	TYGS-NCBI	SAMN06075354		false	2.5		false		aerobic	false	false	6
Bacteria	Bacteroidetes	Flavobacteriia	Flavobacteriales	Flavobacteriaceae	Tenacibaculum	Tenacibaculum holothuriorum		Tenacibaculum holothuriorum S2-2	22643	2017-05-12 11:09:07	30.9978	3147654	2802		TYGS-NCBI	SAMN03447969		false	2.85	0.55	false		aerobic	true	false	6
Bacteria	Bacteroidetes	Flavobacteriia	Flavobacteriales	Flavobacteriaceae	Chryseobacterium	Chryseobacterium cucumeris		Chryseobacterium cucumeris GSE06	22647	2017-05-14 00:00:08	36.0941	5329483	4761	614	TYGS-REA	SAMN04544318		false	1.55	0.65				false	false	6
Bacteria	Bacteroidetes	Cytophagia	Cytophagales	Cytophagaceae	Spirosoma	Spirosoma fluviale		Spirosoma fluviale DSM 29961	22651	2017-05-15 23:01:23	50.2389	7806428	6335	185	GEBA		2728369216	false			false		aerobic	false	false	7
Bacteria	Bacteroidetes	Chitinophagia	Chitinophagales	Chitinophagaceae	Thermoflavifilum	Thermoflavifilum aggregans		Thermoflavifilum aggregans DSM 27268	22652	2017-05-15 23:01:35	46.0373	2841668	2384	459	GEBA		2728369217	true	0.3		false		aerobic	false	false	7
Bacteria	Bacteroidetes	Cytophagia	Cytophagales	Hymenobacteraceae	Hymenobacter	Hymenobacter gelipurpurascens		Hymenobacter gelipurpurascens DSM 11116	22653	2017-05-15 23:01:40	56.9984	5060617	4293	520	GEBA		2728369218	false	2	0.5			aerobic			7
Bacteria	Bacteroidetes	Flavobacteriia	Flavobacteriales	Flavobacteriaceae	Ulvibacter	Ulvibacter antarcticus		Ulvibacter antarcticus DSM 23424	22654	2017-05-15 23:01:49	36.7017	3845711	3397	873	GEBA		2728369219	false	1.4	0.55	true		aerobic	false	false	6
Bacteria	Bacteroidetes	Bacteroidia	Marinilabiliales	Marinifilaceae	Marinifilum	Marinifilum flexuosum		Marinifilum flexuosum DSM 21950	22658	2017-05-15 23:02:13	35.8774	5169472	4199	435	GEBA		2728369260	false	16.3	0.35	false	false	facultatively anaerobic	false	false	7
Bacteria	Bacteroidetes	Cytophagia	Cytophagales	Flammeovirgaceae	Fabibacter	Fabibacter pacificus		Fabibacter pacificus DSM 100771	22661	2017-05-15 23:02:33	41.9447	4653211	4031	622	GEBA		2728369263	false	3.25	0.6			aerobic		false	7
Bacteria	Bacteroidetes	Flavobacteriia	Flavobacteriales	Flavobacteriaceae	Chryseobacterium	Chryseobacterium arachidiradicis		Chryseobacterium arachidiradicis DSM 27620	22662	2017-05-15 23:02:41	36.19	3646603	3355	567	GEBA		2728369265	false	2	1	true		aerobic	false	false	6
Bacteria	Bacteroidetes	Cytophagia	Cytophagales	Cytophagaceae	Dyadobacter	Dyadobacter jiangsuensis		Dyadobacter jiangsuensis DSM 29057	22664	2017-05-15 23:03:02	50.2553	8265520	6862	330	GEBA		2728369267	false	1.2	0.65	true		aerobic	false	false
Bacteria	Bacteroidetes	Flavobacteriia	Flavobacteriales	Flavobacteriaceae	Ichthyenterobacterium	Ichthyenterobacterium magnum		Ichthyenterobacterium magnum DSM 26283	22666	2017-05-15 23:03:22	31.3604	3009062	2766	469	GEBA		2728369274	true	3.25	0.55	false		aerobic			6
Bacteria	Bacteroidetes	Flavobacteriia	Flavobacteriales	Flavobacteriaceae	Jejuia	Jejuia pallidilutea		Jejuia pallidilutea DSM 21165	22669	2017-05-15 23:03:48	34.0248	4110363	3456	655	GEBA		2728369277	true	2.2	0.6	false		aerobic	false	false
Bacteria	Bacteroidetes	Cytophagia	Cytophagales	Hymenobacteraceae	Pontibacter	Pontibacter ummariensis		Pontibacter ummariensis DSM 100161	22671	2017-05-15 23:04:12	50.3077	5965898	5147		GEBA		2728369279	false	1.25	0.75			aerobic	false	false	7
Bacteria	Bacteroidetes	Flavobacteriia	Flavobacteriales	Flavobacteriaceae	Gelidibacter	Gelidibacter sediminis		Gelidibacter sediminis DSM 28135	22674	2017-05-15 23:04:38	36.8722	3563938	3094	537	GEBA		2728369467	false	1.65	0.75	false	true	aerobic	true	false
Bacteria	Bacteroidetes	Cytophagia	Cytophagales	Cyclobacteriaceae	Algoriphagus	Algoriphagus aquaeductus		Algoriphagus aquaeductus DSM 19759	22675	2017-05-15 23:04:45	44.2091	4898630	4320	308	GEBA		2728369468	false	8.25	1.5	false	true	aerobic	false	false	7
Bacteria	Bacteroidetes	Chitinophagia	Chitinophagales	Chitinophagaceae	Vibrionimonas	Vibrionimonas magnilacihabitans		Vibrionimonas magnilacihabitans DSM 22423	22676	2017-05-15 23:04:54	44.956	4040222	3632	784	GEBA		2728369469	true	3.5	1	false	false	aerobic			7
Bacteria	Bacteroidetes	Chitinophagia	Chitinophagales	Chitinophagaceae	Chitinophaga	Chitinophaga niastensis		Chitinophaga niastensis DSM 24859	22677	2017-05-15 23:05:02	42.9783	7326416	5794		GEBA		2728369470	false	7	0.65			aerobic	false	false	7
Bacteria	Bacteroidetes	Chitinophagia	Chitinophagales	Chitinophagaceae	Chitinophaga	Chitinophaga ginsengisoli		Chitinophaga ginsengisoli DSM 18107	22680	2017-05-15 23:05:33	45.5453	8500460	6842		GEBA		2728369473	false	1.4	0.7	true		aerobic	false	false	7
Bacteria	Bacteroidetes	Cytophagia	Cytophagales	Cyclobacteriaceae	Cecembia	Cecembia rubra		Cecembia rubra DSM 28057	22682	2017-05-15 23:05:59	39.4756	4746774	4064	171	GEBA		2728369475	false					aerobic	false	false	7
Bacteria	Bacteroidetes	Cytophagia	Cytophagales	Cytophagaceae	Spirosoma	Spirosoma oryzae		Spirosoma oryzae DSM 28354	22685	2017-05-15 23:06:28	54.1128	6569981	5670		GEBA		2728369482	false	5.75	0.9			aerobic			7
Bacteria	Bacteroidetes	Flavobacteriia	Flavobacteriales	Flavobacteriaceae	Spongiibacterium	Spongiibacterium pacificum		Spongiibacterium pacificum DSM 25885	22688	2017-05-15 23:07:10	38.3656	4443672	3935	558	GEBA		2728369489	false	2.25	0.25	false		aerobic	false		6
Bacteria	Bacteroidetes	Flavobacteriia	Flavobacteriales	Flavobacteriaceae	Flavobacterium	Flavobacterium aciduliphilum		Flavobacterium aciduliphilum DSM 25663	22690	2017-05-15 23:07:34	33.9473	2736149	2541	467	GEBA		2728369510	false	1.75	0.35	true		aerobic	false	false	6
Bacteria	Bacteroidetes	Sphingobacteriia	Sphingobacteriales	Sphingobacteriaceae	Parapedobacter	Parapedobacter indicus		Parapedobacter indicus DSM 28470	22693	2017-05-15 23:07:55	47.9966	6155255	5133	497	GEBA		2728369513	false	0.65	0.25			aerobic	false	false	7
Bacteria	Bacteroidetes	Sphingobacteriia	Sphingobacteriales	Sphingobacteriaceae	Pedobacter	Pedobacter duraquae		Pedobacter duraquae DSM 19034	22705	2017-05-15 23:10:07	41.298	5288263	4692	519	GEBA		2728369744	false	2.2	0.73	false	false	microaerophilic
Bacteria	Bacteroidetes	Flavobacteriia	Flavobacteriales	Flavobacteriaceae	Gramella	Gramella forsetii		Gramella forsetii KT0803	22707	2017-05-16 03:12:55	36.6108	3798465	3584	714	TYGS-GOLD	SAMEA2272667	639633025	false	2.25	0.7	false		aerobic	true	false	6
Bacteria	Balneolaeota	Balneolia	Balneolales	Balneolaceae	Fodinibius	Fodinibius salinus		Fodinibius salinus DSM 21935	22732	2017-05-18 20:20:07	42.456	2861751	2571	582	GEBA		2728369742	true	2	0.3			aerobic	false	false	7
Bacteria	Bacteroidetes	Flavobacteriia	Flavobacteriales	Flavobacteriaceae	Flavobacterium	Flavobacterium crassostreae		Flavobacterium crassostreae LPB0076	22762	2017-05-23 08:57:16	35.9268	2762841	2426	502	TYGS-GOLD	SAMN04570274		false	2.9	0.45	false	true	aerobic	false	false	6
Bacteria	Bacteroidetes	Flavobacteriia	Flavobacteriales	Flavobacteriaceae	Maribacter	Maribacter spongiicola		Maribacter spongiicola DSM 25233	22774	2017-05-23 20:11:24	35.127	4454496	3843	695	GEBA		2731957517	false	10.15	0.565	false		aerobic	false	false	6
Bacteria	Bacteroidetes	Sphingobacteriia	Sphingobacteriales	Sphingobacteriaceae	Mucilaginibacter	Mucilaginibacter auburnensis		Mucilaginibacter auburnensis DSM 28175	22855	2017-06-10 23:23:32	41.8723	4037925	3637	632	GEBA		2731639120	false	1.6	0.8			aerobic			6
Bacteria	Bacteroidetes	Flavobacteriia	Flavobacteriales	Flavobacteriaceae	Muricauda	Muricauda pacifica		Muricauda pacifica DSM 25027	22856	2017-06-10 23:23:39	39.6612	4376054	4107	620	GEBA		2731639122	false	2.75	0.45	false	true	aerobic	false		6
Bacteria	Bacteroidetes	Flavobacteriia	Flavobacteriales	Flavobacteriaceae	Flavobacterium	Flavobacterium lindanitolerans		Flavobacterium lindanitolerans DSM 21886	22857	2017-06-10 23:23:47	37.8879	3721655	3306	421	GEBA		2731639123	false	1.8	0.5	false		aerobic	true	false
Bacteria	Bacteroidetes	Flavobacteriia	Flavobacteriales	Flavobacteriaceae	Capnocytophaga	Capnocytophaga canimorsus		Capnocytophaga canimorsus DSM 19204	22858	2017-06-10 23:23:54	36.2049	2379032	2118	661	GEBA		2731639179	false	2				microaerophilic	true	false
Bacteria	Bacteroidetes	Cytophagia	Cytophagales	Hymenobacteraceae	Hymenobacter	Hymenobacter chitinivorans		Hymenobacter chitinivorans DSM 11115	22859	2017-06-10 23:23:59	61.2388	5870407	4923		GEBA		2731639182	false	4	0.8			aerobic			7
Bacteria	Bacteroidetes	Flavobacteriia	Flavobacteriales	Flavobacteriaceae	Flavobacterium	Flavobacterium endophyticum		Flavobacterium endophyticum DSM 29537	22862	2017-06-10 23:24:20	39.1079	3744789	3368	434	GEBA		2731639186	false	1.25	0.25	false		aerobic			6
Bacteria	Bacteroidetes	Cytophagia	Cytophagales	Cytophagaceae	Dyadobacter	Dyadobacter jejuensis		Dyadobacter jejuensis DSM 100346	22865	2017-06-10 23:24:47	45.3906	5761313	4743		GEBA		2731639220	false	2.5	0.85	true		aerobic	false	false
Bacteria	Bacteroidetes	Bacteroidia	Bacteroidales	Dysgonomonadaceae	Dysgonomonas	Dysgonomonas alginatilytica		Dysgonomonas alginatilytica DSM 100214	22866	2017-06-10 23:24:57	36.7398	5120577	4330	594	GEBA		2731639221	false	2.25	0.55			facultatively anaerobic	false	false	10
Bacteria	Bacteroidetes	Bacteroidia	Bacteroidales	Rikenellaceae	Acetobacteroides	Acetobacteroides hydrogenigenes		Acetobacteroides hydrogenigenes DSM 24657	22867	2017-06-10 23:25:05	45.6611	3860654	3213	299	GEBA		2731639222	true	5.5	0.85			anaerobic	false	false
Bacteria	Bacteroidetes	Bacteroidia	Marinilabiliales	Prolixibacteraceae	Prolixibacter	Prolixibacter denitrificans		Prolixibacter denitrificans DSM 27267	22868	2017-06-10 23:25:12	45.0987	4727397	3989	659	GEBA		2731639223	false	4.85	0.4			facultatively anaerobic	false	false	7
Bacteria	Bacteroidetes	Chitinophagia	Chitinophagales	Chitinophagaceae	Chitinophaga	Chitinophaga dinghuensis		Chitinophaga dinghuensis DSM 29821	22869	2017-06-10 23:25:21	44.6539	7115616	5766		GEBA		2731639224	false	20	0.45			aerobic	false	false	7
Bacteria	Bacteroidetes	Flavobacteriia	Flavobacteriales	Flavobacteriaceae	Zeaxanthinibacter	Zeaxanthinibacter enoshimensis		Zeaxanthinibacter enoshimensis DSM 18435	22870	2017-06-10 23:25:32	46.3996	3337636	2938	660	GEBA		2731639225	true	2.55	0.3	false	true	aerobic	true	false	6
Bacteria	Bacteroidetes	Cytophagia	Cytophagales	Cyclobacteriaceae	Mongoliibacter	Mongoliibacter ruber		Mongoliibacter ruber DSM 27929	22877	2017-06-10 23:26:28	39.2923	4996960	4232	366	GEBA		2731639260	true	1.65	0.35		true	aerobic	false	false	7
Bacteria	Bacteroidetes	Flavobacteriia	Flavobacteriales	Flavobacteriaceae	Chryseobacterium	Chryseobacterium geocarposphaerae		Chryseobacterium geocarposphaerae DSM 27617	22903	2017-06-13 21:47:17	35.2513	4113083	3734	699	GEBA		2734482070	false	2	1	true		aerobic	false	false
Bacteria	Bacteroidetes	Saprospiria	Saprospirales	Lewinellaceae	Lewinella	Lewinella xylanilytica		Lewinella xylanilytica DSM 29526	22905	2017-06-13 21:47:32	58.8701	5375613	4298		GEBA		2734482073	false	3.25	0.65	false	true	aerobic	false	false	7
Bacteria	Bacteroidetes	Flavobacteriia	Flavobacteriales	Flavobacteriaceae	Maribacter	Maribacter vaceletii		Maribacter vaceletii DSM 25230	22907	2017-06-13 21:47:50	31.7096	3889659	3349	618	GEBA		2734482098	false	3.15	0.52	true		aerobic	false	false	6
Bacteria	Bacteroidetes	Flavobacteriia	Flavobacteriales	Flavobacteriaceae	Lacinutrix	Lacinutrix venerupis		Lacinutrix venerupis DSM 28755	22908	2017-06-13 21:47:57	30.4435	3123265	2828	484	GEBA		2734482143	false			false		aerobic	false	false
Bacteria	Bacteroidetes	Bacteroidia	Marinilabiliales	Prolixibacteraceae	Mangrovibacterium	Mangrovibacterium marinum		Mangrovibacterium marinum DSM 28823	22916	2017-06-13 21:49:05	46.7569	4597794	3646	707	GEBA		2734482189	false	5	0.5			facultatively anaerobic	false	false	7
Bacteria	Bacteroidetes	Flavobacteriia	Flavobacteriales	Flavobacteriaceae	Flavobacterium	Flavobacterium croceum		Flavobacterium croceum DSM 17960	22917	2017-06-13 21:49:13	32.1005	2945400	2703	517	GEBA		2734482249	false	2.1	0.4	false		aerobic	false	false	6
Bacteria	Bacteroidetes	Flavobacteriia	Flavobacteriales	Flavobacteriaceae	Capnocytophaga	Capnocytophaga leadbetteri		Capnocytophaga leadbetteri DSM 22902	22921	2017-06-13 21:49:44	39.7869	2636152	2367	572	GEBA		2734482253	false	4	0.4			anaerobic	true	false
Bacteria	Bacteroidetes	Sphingobacteriia	Sphingobacteriales	Sphingobacteriaceae	Sphingobacterium	Sphingobacterium faecium		Sphingobacterium faecium DSM 11690	22922	2017-06-13 21:49:50	36.2897	5296758	4543	526	GEBA		2734482254	false	0.75	0.45			aerobic	false	false	7
Bacteria	Bacteroidetes	Cytophagia	Cytophagales	Hymenobacteraceae	Pontibacter	Pontibacter mucosus		Pontibacter mucosus DSM 100162	22923	2017-06-13 21:49:59	52.5943	5231950	4416	509	GEBA		2734482255	false	1.2	0.5	false		aerobic	true	false	7
Bacteria	Bacteroidetes	Sphingobacteriia	Sphingobacteriales	Sphingobacteriaceae	Mucilaginibacter	Mucilaginibacter yixingensis		Mucilaginibacter yixingensis DSM 26809	22925	2017-06-13 21:50:12	45.7564	5315671	4441	582	GEBA		2734482263	false	1.775	0.7	true		aerobic	false	false	7
Bacteria	Bacteroidetes	Sphingobacteriia	Sphingobacteriales	Sphingobacteriaceae	Pedobacter	Pedobacter bauzanensis		Pedobacter bauzanensis DSM 22554	22926	2017-06-13 21:50:21	36.474	3081443	2736	487	GEBA		2734482284	false	2.05	0.55			aerobic	false	false	7
Bacteria	Bacteroidetes	Flavobacteriia	Flavobacteriales	Flavobacteriaceae	Gramella	Gramella gaetbulicola		Gramella gaetbulicola DSM 23082	22927	2017-06-13 21:50:26	38.984	3643289	3269	691	GEBA		2734482285	false	1.95	0.65	false		aerobic	true	false	6
Bacteria	Bacteroidetes	Flavobacteriia	Flavobacteriales	Flavobacteriaceae	Kordia	Kordia periserrulae		Kordia periserrulae DSM 25731	22930	2017-06-13 21:50:51	36.237	4725576	4075	547	GEBA		2734482288	false	2.5	0.7	false		facultatively anaerobic	false	false	6
Bacteria	Bacteroidetes	Sphingobacteriia	Sphingobacteriales	Sphingobacteriaceae	Sphingobacterium	Sphingobacterium yanglingense		Sphingobacterium yanglingense DSM 28353	22933	2017-06-13 22:10:29	40.4932	5485331	4683	480	GEBA		2734482083	false	1.35	0.45			aerobic	false	false	7
Bacteria	Bacteroidetes	Flavobacteriia	Flavobacteriales	Flavobacteriaceae	Tenacibaculum	Tenacibaculum discolor		Tenacibaculum discolor DSM 18842	22940	2017-06-13 22:11:24	31.6263	3376020	3155	522	GEBA		2734482798	false	16	0.5	false		aerobic	true	false
Bacteria	Planctomycetes	Planctomycetacia	Planctomycetales	Gemmataceae	Fimbriiglobus	Fimbriiglobus ruber		Fimbriiglobus ruber SP5	22971	2017-06-21 00:22:01	64.18	12363577	10640		TYGS-NCBI	SAMN07187746		true	2.2					false	false	6
Bacteria	Bacteroidetes	Flavobacteriia	Flavobacteriales	Flavobacteriaceae	Polaribacter	Polaribacter haliotis		Polaribacter haliotis RA4-7	22983	2017-06-24 00:52:05	29.9135	3785182	3227		TYGS-REA	SAMN07171767		false	5.15	0.35	false		aerobic	false	false	6
Bacteria	Bacteroidetes	Flavobacteriia	Flavobacteriales	Flavobacteriaceae	Chryseobacterium	Chryseobacterium haifense		Chryseobacterium haifense DSM 19056	23007	2017-06-27 05:36:27	36.8541	2845737	2708	659	GEBA	SAMN02586124		false	1.9	0.75	true	true	aerobic	false	false
Bacteria	Bacteroidetes	Bacteroidia	Bacteroidales		Muribaculum	Muribaculum intestinale		Muribaculum intestinale YL27	23016	2017-06-30 07:52:07	50.1216	3306969	2804	414	TYGS-REA	SAMN03856238		true					anaerobic
Bacteria	Bacteroidetes	Flavobacteriia	Flavobacteriales	Flavobacteriaceae	Flagellimonas	Flagellimonas eckloniae		Flagellimonas eckloniae DOKDO 007	23084	2017-07-12 03:00:15	37.8488	4132279	3385	552	TYGS-NCBI	SAMN03571530		true	1.7	0.28	false	true	aerobic	false	true	6
Bacteria	Bacteroidetes	Flavobacteriia	Flavobacteriales	Flavobacteriaceae	Flavobacterium	Flavobacterium branchiophilum		Flavobacterium branchiophilum ATCC 35035	23111	2017-07-21 03:52:06	32.7929	3575384	3102		TYGS-REA	SAMN06049065		false	6.5	0.5	false			false	false
Bacteria	Bacteroidetes	Flavobacteriia	Flavobacteriales	Flavobacteriaceae	Flavobacterium	Flavobacterium plurextorum		Flavobacterium plurextorum CCUG 60112	23112	2017-07-21 04:00:07	33.1213	5059737	4234	517	TYGS-REA	SAMN06049068		false	3	0.7	true					6
Bacteria	Bacteroidetes	Flavobacteriia	Flavobacteriales	Flavobacteriaceae	Flavobacterium	Flavobacterium tructae		Flavobacterium tructae CCUG 60100	23114	2017-07-21 05:39:06	35.7009	4949371	4054	612	TYGS-REA	SAMN06049067		false	3	0.3	true		aerobic	false		6
Bacteria	Bacteroidetes	Cytophagia	Cytophagales	Cyclobacteriaceae	Belliella	Belliella buryatensis		Belliella buryatensis 5C	23122	2017-07-21 11:29:51	38.258	3878901	3376	592	TYGS-NCBI	SAMN06295967		false	3.5	0.4	false	true	aerobic	false	false	7
Bacteria	Bacteroidetes	Flavobacteriia	Flavobacteriales	Flavobacteriaceae	Flavobacterium	Flavobacterium oncorhynchi		Flavobacterium oncorhynchi CCUG 59446	23126	2017-07-21 15:39:06	33.2809	4730454	4017	504	TYGS-REA	SAMN06049060		false	2.5	0.5	true		aerobic	false		6
Bacteria	Bacteroidetes	Flavobacteriia	Flavobacteriales	Flavobacteriaceae	Flavobacterium	Flavobacterium spartansii		Flavobacterium spartansii ATCC BAA-2541	23128	2017-07-21 16:13:06	35.6718	5354371	4418	575	TYGS-REA	SAMN06049056		false	4		true			true	false
Bacteria	Bacteroidetes	Flavobacteriia	Flavobacteriales	Flavobacteriaceae	Flavobacterium	Flavobacterium columnare		Flavobacterium columnare ATCC 23463	23131	2017-07-21 18:53:20	30.5348	3158924	2639	591	TYGS-NCBI	SAMN06049043		false	6.5	0.4	true		aerobic	true	false
Bacteria	Bacteroidetes	Bacteroidia	Bacteroidales	Bacteroidaceae	Bacteroides	Bacteroides xylanolyticus		Bacteroides xylanolyticus DSM 3808	23158	2017-07-26 01:53:37	41.8481	5629247	5277		IMG-OTHER		2739367553	false	2.5	0.5			anaerobic	false	true
Bacteria	Bacteroidetes	Cytophagia	Cytophagales	Cyclobacteriaceae	Algoriphagus	Algoriphagus antarcticus		Algoriphagus antarcticus DSM 15986	23160	2017-07-26 01:53:59	40.3817	5921089	5086	137	IMG-OTHER		2739367658	false	2.5	0.5			aerobic	false	false
Bacteria	Bacteroidetes	Flavobacteriia	Flavobacteriales	Flavobacteriaceae	Myroides	Myroides indicus		Myroides indicus DSM 28213	23161	2017-07-26 01:54:09	34.5327	3063951	2729	384	IMG-OTHER		2739367659	false	1.6	0.5			aerobic	false	false	6
Bacteria	Bacteroidetes	Flavobacteriia	Flavobacteriales	Flavobacteriaceae	Winogradskyella	Winogradskyella sediminis		Winogradskyella sediminis DSM 28134	23163	2017-07-26 01:54:25	33.5582	3801908	3347	544	IMG-OTHER		2739367661	false	3	0.75	false	true	aerobic	true	false	6
Bacteria	Bacteroidetes	Flavobacteriia	Flavobacteriales	Flavobacteriaceae	Flavobacterium	Flavobacterium aquicola		Flavobacterium aquicola DSM 100880	23164	2017-07-26 01:54:32	34.1997	5123728	4373	633	IMG-OTHER		2739367662	false	7.5	0.55	true		aerobic	true	false	6
Bacteria	Bacteroidetes	Flavobacteriia	Flavobacteriales	Flavobacteriaceae	Tenacibaculum	Tenacibaculum lutimaris		Tenacibaculum lutimaris DSM 16505	23165	2017-07-26 01:54:40	31.8966	2868850	2666	596	IMG-OTHER		2739368073	false	6	0.5	false		aerobic	true	false	6
Bacteria	Bacteroidetes	Cytophagia	Cytophagales	Cyclobacteriaceae	Algoriphagus	Algoriphagus resistens		Algoriphagus resistens NH1	23211	2017-08-04 13:15:08	41.9428	6131579	5066	139	TYGS-NCBI	SAMN04235588		false	1.4	0.75			facultatively anaerobic	false	false
Bacteria	Bacteroidetes	Sphingobacteriia	Sphingobacteriales	Sphingobacteriaceae	Pedobacter	Pedobacter lusitanus		Pedobacter lusitanus NL19	23218	2017-08-04 15:38:12	39.0463	5988187	4954		TYGS-NCBI	SAMN03291000		false					aerobic	false	false	7
Bacteria	Balneolaeota	Balneolia	Balneolales	Balneolaceae	Rhodohalobacter	Rhodohalobacter halophilus		Rhodohalobacter halophilus JZ3C29	23220	2017-08-04 16:43:58	44.4285	3122722	2681		TYGS-NCBI	SAMN05601511		true	9.5	0.45			facultatively anaerobic			7
Bacteria	Bacteroidetes	Cytophagia	Cytophagales	Cytophagaceae	Spirosoma	Spirosoma radiotolerans		Spirosoma radiotolerans JCM 19447	23226	2017-08-04 22:29:55	49.4722	7029352	5602	267	TYGS-NCBI	SAMN03273316		false	3.5	1.25			aerobic	true	false	7
Bacteria	Deinococcus-Thermus	Deinococci	Deinococcales	Deinococcaceae	Deinococcus	Deinococcus puniceus		Deinococcus puniceus DY1	23233	2017-08-08 03:39:16	62.6487	2971983	2617		TYGS-GOLD	SAMN03285365		false	1.25	1.25				false	false
Bacteria	Bacteroidetes	Cytophagia	Cytophagales	Cytophagaceae	Spirosoma	Spirosoma montaniterrae		Spirosoma montaniterrae DY10	23270	2017-08-09 05:09:21	52.6977	5797678	4815	296	TYGS-NCBI	SAMN04395154		false	10	1.5			aerobic	true	false	7
Bacteria	Rhodothermaeota	Rhodothermia	Rhodothermales	Rubricoccaceae	Rubricoccus	Rubricoccus marinus		Rubricoccus marinus SG-29	23300	2017-08-18 16:58:40	68.9622	4419340	3670	543	TYGS-NCBI	SAMN06091620		true	0.4				aerobic	false		7
Bacteria	Bacteroidetes	Sphingobacteriia	Sphingobacteriales	Sphingobacteriaceae	Sphingobacterium	Sphingobacterium cellulitidis		Sphingobacterium cellulitidis DSM 102028	23305	2017-08-18 21:52:39	37.5128	4605546	3897		TYGS-NCBI	SAMN07407600		false	1.35	0.9			aerobic	false	false	7
Bacteria	Bacteroidetes	Cytophagia	Cytophagales	Hymenobacteraceae	Hymenobacter	Hymenobacter glacialis		Hymenobacter glacialis CCM 8648	23334	2017-08-22 22:14:43	60.5338	4231675	3350		TYGS-NCBI	SAMN05468011		false			false	true	aerobic	false	false	7
Bacteria	Bacteroidetes	Cytophagia	Cytophagales	Hymenobacteraceae	Hymenobacter	Hymenobacter coccineus		Hymenobacter coccineus CCM 8649	23337	2017-08-22 23:56:38	63.1358	5700921	4458		TYGS-NCBI	SAMN05447638		false			false	true	aerobic	false	false	7
Bacteria	Bacteroidetes	Cytophagia	Cytophagales	Hymenobacteraceae	Hymenobacter	Hymenobacter lapidarius		Hymenobacter lapidarius CCM 8643	23344	2017-08-23 03:45:14	61.0237	4662079	3736		TYGS-NCBI	SAMN05468008		false			false	true	aerobic	false	false	7
Bacteria	Bacteroidetes	Flavobacteriia	Flavobacteriales	Flavobacteriaceae	Capnocytophaga	Capnocytophaga canis		Capnocytophaga canis CcD38	23346	2017-08-24 18:26:09	35.5931	2575891	2202		MANUAL	SAMEA3180118		false						true	false
Bacteria	Planctomycetes	Planctomycetacia	Planctomycetales	Planctomycetaceae	Mariniblastus	Mariniblastus fucicola		Mariniblastus fucicola FC18	23393	2017-08-26 20:36:43	53.4123	6529821	5092		TYGS-REA	SAMN03253105		true	2	1	false	false	aerobic	false	false	5.5
Bacteria	Planctomycetes	Planctomycetacia	Planctomycetales	Planctomycetaceae	Thermogutta	Thermogutta terrifontis		Thermogutta terrifontis R1	23423	2017-09-01 07:18:05	57.3397	4810751	4504		TYGS-NCBI	SAMN06043589		true	1.25				microaerophilic	false	false
Bacteria	Bacteroidetes	Cytophagia	Cytophagales	Cytophagaceae	Jiulongibacter	Jiulongibacter sediminis		Jiulongibacter sediminis JN14-9	23427	2017-09-02 03:09:09	41.6133	4474039	3801	530	TYGS-NCBI	SAMN03940006		true	2.9	0.55	false		aerobic	false	false	7
Bacteria	Rhodothermaeota	Rhodothermia	Rhodothermales	Rubricoccaceae	Rubrivirga	Rubrivirga marina		Rubrivirga marina SAORIC-28	23451	2017-09-05 22:32:30	72.457	4977742	4172	693	TYGS-NCBI	SAMN06091685		true	3	0.7			aerobic	false	false	7
Bacteria	Verrucomicrobia	Spartobacteria	Chthoniobacterales	Chthoniobacteraceae	Chthoniobacter	Chthoniobacter flavus		Chthoniobacter flavus Ellin428	23457	2017-09-08 07:17:38	61.0619	7848638	6289	797	TYGS-NCBI	SAMN00000678		true	1.4	0.9			aerobic	false	false	10.5
Bacteria	Bacteroidetes	Bacteroidia	Marinilabiliales	Salinivirgaceae	Salinivirga	Salinivirga cyanobacteriivorans		Salinivirga cyanobacteriivorans L21-Spi-D4	23458	2017-09-08 07:38:00	39.0344	4812386	3656	506	TYGS-NCBI	SAMN04215233		true	6.5	0.45	false	false	anaerobic	false	false	7
Bacteria	Bacteroidetes	Sphingobacteriia	Sphingobacteriales	Sphingobacteriaceae	Pedobacter	Pedobacter xixiisoli		Pedobacter xixiisoli CGMCC 1.12803	23562	2017-09-30 03:29:16	37.6849	4974641	4166	626	TYGS-NCBI	SAMN06297358		false	2.05	0.55	false		aerobic	false	false	7
Bacteria	Bacteroidetes	Flavobacteriia	Flavobacteriales	Flavobacteriaceae	Salinimicrobium	Salinimicrobium sediminis		Salinimicrobium sediminis CGMCC 1.12641	23598	2017-10-06 14:59:25	41.6912	3482289	3138	764	TYGS-NCBI	SAMN06296241		false	3	0.7	false	true		false	false
Bacteria	Rhodothermaeota	Rhodothermia	Rhodothermales	Rhodothermaceae	Longibacter	Longibacter salinarum		Longibacter salinarum KCTC 52045	23636	2017-10-17 22:44:10	59.3327	4406485	3413	509	TYGS-NCBI	SAMN07768564		true	9	0.35			facultatively anaerobic			7
Bacteria	Rhodothermaeota	Rhodothermia	Rhodothermales	Rhodothermaceae	Longimonas	Longimonas halophila		Longimonas halophila KCTC 42399	23655	2017-10-18 04:43:23	60.4867	3729970	2924	444	TYGS-NCBI	SAMN07768561		true	7	0.5			facultatively anaerobic			7
Bacteria	Bacteroidetes	Bacteroidia	Bacteroidales	Rikenellaceae	Alistipes	Alistipes ihumii		Alistipes ihumii AP11	23658	2017-10-18 04:52:05	57.9065	2772824	2265		TYGS-REA	SAMEA2272467		false	1.69	0.72	false	false	anaerobic	false	false
Bacteria	Bacteroidetes	Cytophagia	Cytophagales	Flammeovirgaceae	Marinoscillum	Marinoscillum furvescens		Marinoscillum furvescens DSM 4134	23682	2017-10-19 16:53:33	45.4375	5964438	4733	667	GEBA		2754412942	false	55	0.35	false		aerobic	true	false	7
Bacteria	Bacteroidetes	Flavobacteriia	Flavobacteriales	Flavobacteriaceae	Aquimarina	Aquimarina aggregata		Aquimarina aggregata RZW4-3-2	23684	2017-10-20 06:52:08	32.2618	6186893	5301		TYGS-REA	SAMN04395152		false	5.25	0.4	false		aerobic	true	false	6
Bacteria	Bacteroidetes	Chitinophagia	Chitinophagales	Chitinophagaceae	Flavisolibacter	Flavisolibacter tropicus		Flavisolibacter tropicus LCS9	23685	2017-10-20 06:52:18	41.5101	5940863	4880	615	TYGS-NCBI	SAMN03287577		false	2.85	0.4	false			false	false	7
Bacteria	Bacteroidetes	Saprospiria	Saprospirales	Lewinellaceae	Lewinella	Lewinella nigricans		Lewinella nigricans NBRC 102662	23767	2017-11-03 11:53:18	51.0415	11332409	8109		TYGS-NCBI	SAMN07775960		false	2.25	0.45	false	true	aerobic	false	false	7
Bacteria	Bacteroidetes	Flavobacteriia	Flavobacteriales	Flavobacteriaceae	Leeuwenhoekiella	Leeuwenhoekiella nanhaiensis		Leeuwenhoekiella nanhaiensis G18	23774	2017-11-03 19:49:51	42.1011	4370016	3768	738	TYGS-NCBI	SAMN07515617		false	2.75	0.55			aerobic	true	false
Bacteria	Bacteroidetes	Saprospiria	Saprospirales	Lewinellaceae	Lewinella	Lewinella marina		Lewinella marina MKG-38	23775	2017-11-03 20:26:33	62.0427	4519134	3516		TYGS-NCBI	SAMN07775809		false	0.8	0.45	false	true	aerobic	false	false	7
Bacteria	Bacteroidetes	Bacteroidia	Bacteroidales	Porphyromonadaceae	Porphyromonas	Porphyromonas loveana		Porphyromonas loveana DSM 28520	23785	2017-11-07 03:56:31	50.0505	2274387	1992	622	GEBA		2756170163	false					anaerobic	false	false	9
Bacteria	Bacteroidetes	Flavobacteriia	Flavobacteriales	Flavobacteriaceae	Tenacibaculum	Tenacibaculum adriaticum		Tenacibaculum adriaticum DSM 18961	23791	2017-11-07 03:57:06	31.2062	3211555	2943	487	GEBA		2756170228	false	2.5	0.3	false		aerobic	true	false	6
Bacteria	Bacteroidetes	Bacteroidia	Bacteroidales	Prevotellaceae	Prevotella	Prevotella colorans		Prevotella colorans DSM 100333	23793	2017-11-07 03:57:17	46.1725	2936148	2575	703	GEBA		2756170230	false	1.1	0.5			anaerobic	false	false
Bacteria	Bacteroidetes	Flavobacteriia	Flavobacteriales	Flavobacteriaceae	Tenacibaculum	Tenacibaculum gallaicum		Tenacibaculum gallaicum DSM 18841	23799	2017-11-07 03:57:55	31.7427	3422893	3131	632	GEBA		2756170236	false	16	0.5			aerobic	true	false
Bacteria	Lentisphaerae	Lentisphaeria	Victivallales	Victivallaceae	Victivallis	Victivallis vadensis		Victivallis vadensis DSM 14823	23804	2017-11-07 03:58:49	59.6047	5199623	4063	685	GEBA		2756170241	true	0.9				anaerobic	false	false
Bacteria	Bacteroidetes	Cytophagia	Cytophagales	Hymenobacteraceae	Pontibacter	Pontibacter virosus		Pontibacter virosus DSM 100231	23805	2017-11-07 03:58:57	50.096	4883957	4289	580	GEBA		2756170242	false	1.3	0.5	false		aerobic	true	false	7
Bacteria	Bacteroidetes	Flavobacteriia	Flavobacteriales	Flavobacteriaceae	Marinirhabdus	Marinirhabdus gelatinilytica		Marinirhabdus gelatinilytica DSM 101478	23823	2017-11-07 04:01:24	41.2669	3292159	3042	646	GEBA		2756170273	true	3.5	0.65		true	aerobic	false	false	6
Bacteria	Bacteroidetes	Bacteroidia	Bacteroidales	Bacteroidaceae	Bacteroides	Bacteroides coagulans		Bacteroides coagulans DSM 20705	23828	2017-11-07 04:02:24	35.6181	1805722	1629	360	GEBA		2756170280	false	0.75		false	false	anaerobic	false	false
Bacteria	Bacteroidetes	Bacteroidia	Bacteroidales	Balneicellaceae	Balneicella	Balneicella halophila		Balneicella halophila DSM 28579	23838	2017-11-07 05:25:43	35.4762	2089329	1842	612	GEBA		2756170310	true	1.25	0.75				false	false	6
Bacteria	Bacteroidetes	Flavobacteriia	Flavobacteriales	Flavobacteriaceae	Tenacibaculum	Tenacibaculum jejuense		Tenacibaculum jejuense KCTC 22618	23906	2017-11-22 03:28:15	30.3069	4614879	3945	497	TYGS-GOLD	SAMEA104150437		false	2.75	0.45	false		aerobic	false	false	6
Bacteria	Bacteroidetes	Flavobacteriia	Flavobacteriales	Flavobacteriaceae	Chryseobacterium	Chryseobacterium taklimakanense		Chryseobacterium taklimakanense NCTC 13490	23929	2017-11-22 05:53:08	40.3951	2764880	2625	599	TYGS-GOLD	SAMEA4412677		false	1.25	0.5	false		facultatively anaerobic			6
Bacteria	Bacteroidetes	Flavobacteriia	Flavobacteriales	Flavobacteriaceae	Flavobacterium	Flavobacterium cheniae		Flavobacterium cheniae DSM 22462	23939	2017-11-23 02:26:43	32.4515	2743656	2526	448	GEBA		2757320365	false	2.25	0.4	false		aerobic	true	false
Bacteria	Bacteroidetes	Bacteroidia	Bacteroidales	Bacteroidaceae	Bacteroides	Bacteroides galacturonicus		Bacteroides galacturonicus DSM 3978	23945	2017-11-23 02:27:14	36.2449	2924074	2658	879	GEBA		2757320519	false	4.75	0.6			anaerobic	false	false

## Sheet: Alternative_Codings
Character	Length	P	RI	Coding
1	86	0.0001	0.818575	anaerobic = 1, facultatively aerobic = 2, microaerophilic = 2, facultatively anaerobic = 2, aerobic = 3
2	144	0.0001	0.83702	anaerobic = 1, facultatively aerobic = 2, microaerophilic = 3, facultatively anaerobic = 4, aerobic = 5
3	95	0.0001	0.85489	anaerobic = 1, facultatively aerobic = 2, microaerophilic = ?, facultatively anaerobic = 3, aerobic = 4
4	127	0.0001	0.82311	anaerobic = 1, facultatively aerobic = 3, microaerophilic = ?, facultatively anaerobic = 2, aerobic = 4
5	73	0.0001	0.840449	anaerobic = 1, facultatively aerobic = 2, microaerophilic = ?, facultatively anaerobic = 2, aerobic = 3
6	97	0.0001	0.851735	anaerobic = 1, facultatively aerobic = 2, microaerophilic = 4, facultatively anaerobic = 3, aerobic = 4
7	74	0.0001	0.838202	anaerobic = 1, facultatively aerobic = 2, microaerophilic = 3, facultatively anaerobic = 2, aerobic = 3
8	134	0.0001	0.809593	anaerobic = 1, facultatively aerobic = 2, microaerophilic = 1, facultatively anaerobic = 3, aerobic = 4
9	99	0.0001	0.798337	anaerobic = 1, facultatively aerobic = 2, microaerophilic = 1, facultatively anaerobic = 2, aerobic = 3

## Sheet: Specific_phenotypic_comparisons
ID	Taxon	References	DOIs	Gram stain	Cell morphology	Motility (any)	Flagella	Gliding motility	Major polar lipids	Major fatty acids	Major quinones	Flexirubin-like pigments	Other pigments (not flexirubins)	Oxygen relationship	Energy metabolism	Catalase reaction	Oxidase reaction	Temperature range	Requires NaCl	Traditionally calculated G+C content	Sequence-derived G+C content
1	Aequorivita	Bowman_and_Nichols_2002	10.1099/ijs.0.01976-0	Gram-negative	rods, filaments	non-motile	?	absent	?	iso-C15:1 ω10c, anteiso-C15:1 ω10c, anteiso-C15:0, iso-C15:0, iso-C16:1 ω6c, iso-C17:1 ω5c, anteiso-C17:1 ω7c, iso-C16:0 3-OH	?	absent	yellow, orange	aerobic	chemoheterotrophic	positive	?	-2-25 °C (Psychrotolerant)	yes	33-39	?
2	Aequorivita	Park_et_al_2009	10.1099/ijs.0.004119-0	Gram-negative	?	?	?	?	?	iso-C15:0, anteiso-C15:0	?	?	?	?	?	?	negative	4-40 °C	?	33.5-39.1	?
3	Aequorivita	Hahnke_et_al_2016a	10.3389/fmicb.2016.02003	Gram-negative	?	variable	?	variable	?	?	?	variable	?	?	?	?	variable	?	?	37	?
4	Vitellibacter aquimaris	Thevarajoo_et_al_2016	10.1099/ijsem.0.001248	Gram-negative	rods	?	?	?	?	?	?	?	yellow, orange	aerobic	?	positive	positive	4-43 °C	yes	40.6	?
5	Vitellibacter	Nedashkovskaya_et_al_2003b	10.1099/ijs.0.02302-0	Gram-negative	rods	non-motile	absent	absent	?	iso-C15:0, anteiso-C15:0	MK-6	present	yellow, orange	aerobic	chemoheterotrophic	positive	positive	?	yes	?	?
6	Vitellibacter	Kim_et_al_2010d	10.1099/ijs.0.019034-0	Gram-negative	rods	non-motile	absent	absent	?	iso-C15:0, iso-C17:0 3-OH	MK-6	present	yellow, orange	aerobic	chemoheterotrophic	?	positive	?	yes	41-49	?
7	Vitellibacter	Park_et_al_2014j	10.1099/ijs.0.056713-0	Gram-negative	?	variable	?	variable	PE	?	?	variable	?	?	?	?	?	?	?	38.9-48.7	?
8	Longibacter	Xia_et_al_2016a	10.1099/ijsem.0.001190	Gram-negative	long rods	?	absent	?	?	?	MK-7	?	?	facultatively anaerobic	chemoheterotrophic	positive	negative	?	yes	?	?
9	Longimonas	Xia_et_al_2015	10.1099/ijs.0.000247	Gram-negative	rods	?	absent	?	?	?	MK-7	?	?	facultatively anaerobic	chemoheterotrophic	positive	negative	?	yes	?	?
10	Rhodothermaceae	Krieg_et_al_2010	10.1007/978-0-387-68572-4	Gram-negative	straight or curved rods	variable	present	?	?	?	?	?	red, orange	aerobic	chemoheterotrophic	positive	?	54-77 °C	yes	64-68	?
11	Rhodothermaceae	Hahnke_et_al_2016a	10.3389/fmicb.2016.02003	Gram-negative	?	?	?	?	DPG, PE, PG	iso-C16:0, iso-C17:0, anteiso-C17:0	?	?	?	?	?	?	?	?	?	65	?
12	Salinibacteraceae	Munoz_et_al_2016	10.1016/j.syapm.2016.04.004	Gram-negative	long rods	?	?	?	?	?	?	?	red, orange	aerobic	?	positive	positive	27-47 °C	yes	63-67	?
13	Salinibacteraceae	Hahnke_et_al_2016a	10.3389/fmicb.2016.02003	Gram-negative	?	?	?	?	DPG, DPC	iso-C15:0, C18:1 ω7c, (C16:1 ω6c and/or C16:1 ω7c)	?	?	?	?	?	?	?	?	?	?	?
14	Fermentimonas	Hahnke_et_al_2016	10.1099/ijsem.0.000902	Gram-negative	rods	?	?	?	?	iso-C15:0, iso-C14:0, iso-C13:0, C14:0, anteiso-C15:0, anteiso-C13:0, iso-C15:0 3-OH, C16:0 3-OH	MK-8	?	?	facultatively anaerobic	chemoheterotrophic, fermentative	?	?	?	?	?	?
15	Petrimonas	Grabowski_et_al_2005	10.1099/ijs.0.63426-0	Gram-negative	rods	?	?	?	PE	iso-C15:0, C15:0, anteiso-C15:0, anteiso-C13:0, iso-C16:0 3-OH, iso-C17:0 3-OH, C17:0 2-OH	MK-8, smaller amounts MK-7 and MK-9	?	?	anaerobic	chemoheterotrophic, fermentative	?	?	15-35 °C (Mesophilic)	?	?	?
16	Dysgonomonadaceae	Ormerod_et_al_2016	10.1186/s40168-016-0181-2	Gram-negative	?	?	?	?	?	?	?	?	?	facultatively anaerobic, anaerobic	chemoheterotrophic, fermentative	?	?	?	?	?	?
17	Porphyromonadaceae	Krieg_et_al_2010	10.1007/978-0-387-68572-4	Gram-negative	rods	non-motile	?	absent	?	?	?	?	?	anaerobic	chemoheterotrophic	?	?	?	?	?	?
18	Owenweeksia	Lau_et_al_2005a	10.1099/ijs.0.63155-0	Gram-negative	rods	motile	absent	present	?	iso-C15:0G, iso-C15:0, iso-C15:0 3-OH iso-C17:0 3-OH, (iso-C15:0 2-OH and/or C16:1 ω7c), iso-C17:1 ω9c, ECL 13.565	MK-6	?	?	aerobic	chemoheterotrophic	positive	positive	?	yes	?	?
19	Schleiferiaceae	Albuquerque_et_al_2011	10.1099/ijs.0.028852-0	Gram-negative	rods	non-motile	?	absent	?	?	MK-6	?	?	aerobic	?	negative	positive	Slightly thermophilic	no	?	?
20	Cryomorphaceae	Bowman_et_al_2003	10.1099/ijs.0.02553-0	Gram-negative	rods	variable	?	present	?	?	?	?	carotenoids	aerobic, facultatively anaerobic	chemoheterotrophic, fermentative	?	?	?	yes	?	?
21	Cytophaga xylanolytica	Haack_and_Breznak_1993	none	Gram-negative	rods	motile	?	present	?	iso-C15:0, anteiso-C15:0, C15:0, iso-C15:0 3-OH, iso-C17:0 3-OH	?	absent	carotenoids	facultatively anaerobic	chemoheterotrophic, fermentative	variable	negative	19-37 °C	yes	45.5	?
22	Marinilabiliaceae	Krieg_et_al_2010	10.1007/978-0-387-68572-4	Gram-negative	rods	motile	?	present	?	?	?	?	?	facultatively anaerobic	chemoheterotrophic, fermentative	?	?	?	yes	?	?
23	Saccharicrinis	Yang_et_al_2014	10.1099/ijs.0.053462-0	Gram-negative	rods	motile	?	present	PE	iso-C15:0, anteiso-C15:0 and iso-C15:0 3-OH	MK-7	?	yellow	facultatively anaerobic	chemoheterotrophic	positive	negative	Mesophilic	yes	37.56	?
24	Saccharicrinis	Liu_et_al_2014b	10.1099/ijs.0.061986-0	Gram-negative	?	?	?	?	PE	?	?	?	?	?	?	?	?	?	?	?	?
25	Saccharicrinis marinus	Liu_et_al_2015p	10.1099/ijsem.0.000436	Gram-negative	rods	motile	?	present	PE	iso-C15:0, anteiso-C15:0, C15:1 ω6c	MK-7	?	yellow	facultatively anaerobic	chemoheterotrophic	negative	positive	4-33 °C	yes	34.4	?
26	Labilibacter	Lu_et_al_2017	10.1099/ijsem.0.001649	Gram-negative	rods	motile	?	present	?	iso-C15:0, C16:0, C18:0	MK-7	?	?	facultatively anaerobic	?	?	?	?	yes	35-37	?
27	Labilibacter aurantiacus	Lu_et_al_2017	10.1099/ijsem.0.001649	Gram-negative	rods	motile	?	present	?	?	MK-7	?	orange	facultatively anaerobic	?	positive	negative	4-37 °C	yes	53.1	?
28	Labilibacter marinus	Lu_et_al_2017	10.1099/ijsem.0.001649	Gram-negative	rods	motile	?	present	PE	iso-C15:0, anteiso-C15:0 and C16:0	MK-7	?	yellow	facultatively anaerobic	chemoheterotrophic	negative	positive	4-33 °C	yes	36.1	?
29	Soonwooa	Joung_et_al_2010	10.1099/ijs.0.017707-0	Gram-negative	rods	non-motile	absent	absent	PE	iso-C15:0, iso-C17:0 3-OH, iso-C17:1 ω7c, (C16:1 ω6c and/or C16:1 ω7c)	MK-6	absent	carotenoids	aerobic	chemoheterotrophic	positive	positive	?	?	29.6	?
30	Soonwooa buanensis	Joung_et_al_2010	10.1099/ijs.0.017707-0	Gram-negative	rods	non-motile	absent	absent	PE	iso-C15:0, iso-C17:0 3-OH, iso-C17:1 ω7c, (C16:1 ω6c and/or C16:1 ω7c), anteiso-C15:0, iso-C16:0 3-OH	MK-6	absent	carotenoids	aerobic	chemoheterotrophic	positive	positive	15-30 °C	no	?	?
31	Soonwooa buanensis	Sirra_et_al_2017	10.1099/ijsem.0.002441	Gram-negative	rods	non-motile	absent	absent	PE	iso-C15:0, iso-C17:0 3-OH, iso-C17:1 ω9c, anteiso-C15:0, (C16:1 ω7c and/or C16:1 ω6c)	MK-6	?	?	aerobic	chemoheterotrophic	positive	positive	15-30 °C	no	32.9-35.9	?
32	Soonwooa purpurea	Sirra_et_al_2017	10.1099/ijsem.0.002441	Gram-negative	rods	non-motile	absent	absent	PE	iso-C15:0, iso-C17:0 3-OH, anteiso-C15:0, (C16:1 ω7c and/or C16:1 ω6c)	MK-6	?	?	aerobic	?	positive	positive	20-37 °C	no	33.9-34.5	?
33	Chryseobacterium	Vandamme_et_al_1994a; Wu_et_al_2013a	10.1099/00207713-44-4-827; 10.1099/ijs.0.040337-0	Gram-negative	rods	non-motile	?	absent	PE	iso-C15:0, iso-C17:1 ω9c, iso-C17:0 3-OH, (iso-C15:0 2-OH and/or C16:1 ω7t)	MK-6	?	yellow, orange	aerobic	chemoheterotrophic	positive	positive	30-37 °C	?	33-38	?
34	Chryseobacterium	Montero-Calasanz_et_al_2014	10.1016/j.syapm.2014.04.004	Gram-negative	rods	non-motile	?	absent	PE	iso-C15:0, iso-C17:1 ω7c, iso-C17:0 3-OH, iso-C15:0 2-OH	MK-6	?	yellow, orange	aerobic	chemoheterotrophic	positive	positive	30-37 °C	?	33-38	?
35	Chryseobacterium	Chen_et_al_2015	10.1007/s10482-014-0338-6	Gram-negative	rods	non-motile	?	absent	?	iso-C15:0, iso-C17:1 ω9c, iso-C17:0 3-OH, (iso-C15:0 2-OH and/or C16:1 ω7t)	MK-6	?	yellow, orange	aerobic	chemoheterotrophic	positive	positive	30-37 °C	?	33-38	?
36	Chryseobacterium	Hahnke_et_al_2016a	10.3389/fmicb.2016.02003	Gram-negative	rods	non-motile	?	absent	PE	iso-C15:0, iso-C17:1 ω7c, iso-C17:0 3-OH, iso-C15:0 2-OH	MK-6	?	yellow, orange	aerobic	chemoheterotrophic	positive	positive	30-37 °C	?	33-38	?
37	Formosa	Ivanova_et_al_2004a	10.1099/ijs.0.02763-0	Gram-negative	rods	?	?	?	?	?	?	?	?	aerobic, facultatively anaerobic	chemoheterotrophic	positive	negative	?	?	?	?
38	Formosa	Nedashkovskaya_et_al_2006d	10.1099/ijs.0.63875-0	Gram-negative	rods	motile	?	present	PE	iso-C15:0, C15:0, iso-C15:1G, C15:1 ω6c, iso-C15:0 3-OH, iso-C17:0 3-OH, (comprising any combination of C16:1 ω7c, C16:1 ω7t and iso-C15:0 2-OH)	MK-6	?	carotenoids	aerobic, facultatively anaerobic	chemoheterotrophic	positive	positive	?	yes	34-36	?
39	Formosa	Shakeela_et_al_2015a	10.1099/ijs.0.000110	Gram-negative	rods	?	?	?	PE	?	?	?	?	aerobic, facultatively anaerobic	chemoheterotrophic	positive	positive	?	?	?	?
40	Formosa spongicola	Yoon_and_Oh_2011	10.1099/ijs.0.023499-0	Gram-negative	rods	motile	absent	present	?	iso-C15:0, iso-C17:0 3-OH, iso-C15:1G, iso-C15:0 3-OH	MK-6	absent	yellow	aerobic	?	positive	positive	15-35 °C	no	36	?
41	Xanthomarina	Vaidya_et_al_2015	10.1099/ijsem.0.000515	Gram-negative	rods	non-motile	?	absent	PE	iso-C15:0, iso-C15:1G, iso-C17:0 3-OH, iso-C15:0 3-OH, (C16:1 ω7c and/or iso-C15:0 2-OH)	MK-6	present	yellow	aerobic	?	positive	positive	?	?	?	?
42	Bizionia arctica	Li_et_al_2015	10.1099/ijs.0.000357	Gram-negative	rods	non-motile	absent	absent	PE	iso-C15:0, iso-C15:1, anteiso-C15:0, C15:0	MK-6	absent	?	aerobic	?	positive	negative	4-30 °C	?	34.8	?
43	Bizionia	Nedashkovskaya_et_al_2005e; Shakeela_et_al_2015a	10.1099/ijs.0.63381-0; 10.1099/ijs.0.000110	Gram-negative	rods	non-motile	?	absent	?	iso-C15:0, anteiso-C15:0, iso-C15:1, anteiso-C15:1, iso-C16:1, iso-C16:0, iso-C16:0 3-OH, (iso-C15:0 2-OH and/or C16:1 ω7c)	MK-6	?	carotenoids	aerobic	?	positive	variable	?	?	?	?
44	Roseivirga	Nedashkovskaya_et_al_2005g	10.1099/ijs.0.63341-0	Gram-negative	rods	non-motile	?	absent	?	iso-C15:1, iso-C15:0, anteiso-C15:0, iso-C17:0 3-OH	MK-7	?	carotenoids	aerobic	chemoheterotrophic	positive	positive	?	?	?	?
45	Roseivirga	Nedashkovskaya_et_al_2005h	10.1099/ijs.0.63621-0	Gram-negative	rods	motile	?	present	?	iso-C15:1, iso-C15:0, anteiso-C15:0, iso-C17:0 3-OH	MK-7	present	carotenoids	aerobic	chemoheterotrophic	positive	positive	?	?	?	?
46	Roseivirga	Nedashkovskaya_et_al_2008b	10.1099/ijs.0.65686-0	Gram-negative	rods	motile	?	present	?	iso-C15:1, iso-C15:0, iso-C15:0 3-OH, iso-C17:0 3-OH	MK-7	present	carotenoids	aerobic	chemoheterotrophic	positive	positive	?	?	?	?
47	Roseivirga	Selvaratnam_et_al_2016	10.1099/ijsem.0.001553	Gram-negative	rods	motile	?	present	?	iso-C15:0, iso-C15:1G, iso-C17:0 3-OH, iso-C16:0 3-OH	MK-7	present	?	aerobic	chemoheterotrophic	positive	positive	4-40 °C	?	?	?
48	Fabibacter	Lau_et_al_2006a	10.1099/ijs.0.64104-0	Gram-negative	rods	?	?	?	?	?	MK-7	absent	?	aerobic	chemoheterotrophic	positive	positive	?	?	?	?
49	Fabibacter pacificus	Huo_et_al_2013	10.1099/ijs.0.051276-0	Gram-negative	rods	?	?	?	?	iso-C15:0, iso-C15:1G, iso-C15:0 3-OH, iso-C17:0 3-OH, (iso-C15:0 2-OH/C16:1 ω7c)	MK-7	?	?	aerobic	chemoheterotrophic	positive	positive	15-40 °C	yes	40.8	?
50	Fabibacter misakiensis	Wong_et_al_2015	10.1099/ijsem.0.000405	Gram-negative	rods	motile	absent	present	PE	?	MK-7	absent	?	aerobic	chemoheterotrophic	positive	positive	10-30 °C	yes	39.1	?
51	Fabibacter halotolerans	Lau_et_al_2006a	10.1099/ijs.0.64104-0	Gram-negative	rods	motile	absent	present	?	iso-C15:0, iso-C15:1, iso-C15:0 3-OH, iso-C16:0 3-OH, iso-C17:0 3-OH, (iso-C15:0 2-OH and/or C16:1 ω7c)	MK-7	absent	absent	aerobic	chemoheterotrophic	positive	positive	12-36 °C	no	42.2-42.8	?
52	Fabivirga thermotolerans	Tang_et_al_2016a	10.1099/ijsem.0.000839	Gram-negative	rods	motile	absent	present	PE	iso-C15:1 G, iso-C17:0 3-OH, iso-C15:0, iso-C16:0 3-OH	MK-7	absent	?	aerobic	chemoheterotrophic	positive	positive	25-50 °C	no	40.3	?
53	Rikenellaceae	Krieg_et_al_2010	10.1007/978-0-387-68572-4	Gram-negative	rods	non-motile	?	absent	?	?	?	?	?	anaerobic	?	?	?	?	?	?	?
54	Williamwhitmaniaceae	Pikuta_et_al_2017a	10.1099/ijsem.0.002266	Gram-negative	thin rods	motile	?	present	?	?	?	?	?	aerobic	chemoheterotrophic	?	?	psychrophilic or mesophilic	?	?	?
55	Williamwhitmania	Pikuta_et_al_2017a	10.1099/ijsem.0.002266	Gram-negative	rods	motile	?	present	?	C13:0, C15:0	?	?	?	anaerobic	chemoheterotrophic, fermentative	?	?	?	?	?	?
56	Williamwhitmania taraxaci	Pikuta_et_al_2017a	10.1099/ijsem.0.002266	Gram-negative	rods	motile	?	present	?	iso-C15:0, iso-C13:0, anteiso-C13:0, anteiso-C15:0, C14:0	MK-7	?	?	anaerobic	chemoheterotrophic, fermentative	negative	?	3-26 °C (Psychrophilic or mesophilic)	?	42.6	?
57	Acetobacteroides	Su_et_al_2014	10.1099/ijs.0.063917-0	Gram-negative	rods	non-motile	?	absent	?	?	?	?	?	anaerobic	chemoheterotrophic	?	?	?	?	?	?
58	Acetobacteroides hydrogenigenes	Su_et_al_2014	10.1099/ijs.0.063917-0	Gram-negative	rods	non-motile	?	absent	PE	iso-C15:0, anteiso-C15:0, C16:0	?	?	?	anaerobic	chemoheterotrophic	negative	?	25-40 °C	?	51.2	?
59	Flagellimonas eckloniae	Bae_et_al_2007 [corrected regarding the occurrence of flagellae]	10.1099/ijs.0.64565-0	Gram-negative	rods	?	absent	absent	?	iso-C15:0, iso-C15:1 ω10c, 10-methyl-C16:0, C15:0, ECL 18.056, C16:1 ω7c	MK-6	absent	carotenoids	aerobic	?	positive	negative	17-36 °C	yes	56.3	?
60	Spongiibacterium flavum	Yoon_and_Oh_2012	10.1099/ijs.0.027243-0	Gram-negative	rods	non-motile	absent	absent	PE	iso-C15:1 G, iso-C15:0, iso-C17:0 3-OH, iso-C15:0 3-OH (C16:1 ω7c and/or C16:1 ω6c)	MK-6	absent	yellow	aerobic	?	variable	positive	20-35 °C	no	41.7	?
61	Spongiibacterium pacificum	Gao_et_al_2015	10.1099/ijs.0.069906-0	Gram-negative	rods	non-motile	absent	absent	PE	iso-C15:1 G, iso-C15:0, iso-C17:0 3-OH, iso-C15:0 3-OH (C16:1 ω7c and/or C16:1 ω6c)	MK-6	absent	yellow	aerobic	?	negative	positive	10-35 °C	yes	43.2	?
62	Muricauda	Bruns_et_al_2001; Hwang_et_al_2009a; Kim_et_al_2013p; Yoon_et_al_2005	10.1099/00207713-51-6-1997; 10.1099/ijs.0.007708-0; 10.1099/ijs.0.047647-0; 10.1099/ijs.0.03051-0	Gram-negative	rods	variable	absent	present	?	?	MK-6	?	?	aerobic, facultatively anaerobic	?	?	?	20-37 °C	?	41-51	?
63	Sediminibacterium	Qu_and_Yuan_2008	10.1099/ijs.0.65514-0	Gram-negative	rods	motile	?	present	?	iso-C15:1G, iso-C15:0, anteiso-C15:0, iso-C16:0 3-OH, iso-C17:0 3-OH, anteiso-C15:1A, iso-C15:0 3-OH	?	absent	?	aerobic	?	positive	positive	?	?	?	?
64	Sediminibacterium	Kim_et_al_2013b	10.1099/ijs.0.038554-0	Gram-negative	rods	motile	?	present	PE	iso-C15:1G, iso-C15:0, anteiso-C15:0, iso-C16:0 3-OH, iso-C17:0 3-OH, anteiso-C15:1A, iso-C15:0 3-OH	MK-7	absent	?	aerobic, facultatively anaerobic	?	positive	positive	?	?	43-48	?
65	Hydrotalea flava	Albuquerque_et_al_2012b; Kaempfer_et_al_2011	10.1099/ijs.0.034496-0; 10.1099/ijs.0.023002-0	Gram-negative	thin rods	non-motile	?	absent	?	iso-C15:0, iso-C17:0 3-OH, iso-C15:1 G	?	?	yellow, orange	?	?	?	positive	25-30 °C	no	36.7-37-3	?
66	Hydrotalea sandarakina	Albuquerque_et_al_2012b	10.1099/ijs.0.034496-0	Gram-negative	rods	non-motile	?	absent	PE	iso-C15:0, iso-C17:0 3-OH, iso-C16:0	MK-7	absent	orange	aerobic	chemoheterotrophic	positive	positive	25-52.5 °C	no	34.7-35.7	?
67	Asinibacterium lactis	Lee_et_al_2013c	10.1099/ijs.0.047639-0	Gram-negative	rods	non-motile	?	absent	PE	iso-C15:0, iso-C17:0 3-OH	MK-7	absent	?	aerobic	chemoheterotrophic	negative	negative	20-30 °C	no	49.2	?
68	Vibrionimonas magnilacihabitans	Albert_et_al_2014	10.1099/ijs.0.056663-0	Gram-negative	curved rods	motile	?	?	PE	iso-C15:1G, iso-C15:0, iso-C16:0 3-OH, iso-C17:0 3-OH	MK-7	absent	absent	aerobic	?	positive	positive	15-40 °C	no	45.2	?
69	Parasediminibacterium paludis	Kang_et_al_2016a	10.1099/ijsem.0.000719	Gram-negative	straight rods	non-motile	?	absent	PE	iso-C15:0, iso-C17:0 3-OH, (C16:1v7c and/or C16:1v6c), iso-C13:0	MK-7	absent	?	aerobic	?	positive	positive	25-30 °C	no	38.4	?
70	Hydrobacter penzbergensis	Eder_et_al_2015	10.1099/ijs.0.000040	Gram-negative	rods	motile	?	present	PE	iso-C15:0, iso-C15:1, iso-C17:0 3-OH	MK-7	absent	pale yellow	aerobic	?	positive	positive	15-37 °C	?	44.9	?
71	Pedobacter tournemirensis	Urios_et_al_2013	10.1099/ijs.0.038968-0	Gram-negative	straight rods	non-motile	?	absent	?	iso-C15:0, (iso-C15:0 2-OH and/or C16:1 ω7c), iso-C17:0 3-OH, iso-C17:1 ω9c	MK-7	absent	?	aerobic	?	positive	positive	12-37 °C	no	46	?
72	Arcticibacter	Prasad_et_al_2013	10.1099/ijs.0.044420-0	Gram-negative	rods	non-motile	?	absent	PE, PS	iso-C15:0, C15:1 ω6c, (C16:1 ω7c and/or C16:1 ω6c)	MK-7	?	?	aerobic	?	positive	positive	?	?	?	?
73	Myroides	Vancanneyt_et_al_1996	10.1099/00207713-46-4-926	Gram-negative	rods	non-motile	absent	absent	?	iso-C15:0, iso-C15:0 3-OH, C16:3-OH, iso-C17:0 3-OH, iso-C17:1 ω9c	MK-6	?	yellow	aerobic	?	positive	positive	18-37 °C	?	30-38	?
74	Myroides	Yan_et_al_2012	10.1099/ijs.0.029215-0	Gram-negative	rods	motile	absent	present	?	iso-C15:0, iso-C17:0 3-OH	MK-6	present	yellow	aerobic	?	positive	positive	6-42 °C	?	33-37	?
75	Flavobacterium anatoliense	Kacagan_et_al_2013	10.1099/ijs.0.040394-0	Gram-negative	rods	non-motile	?	absent	PE	iso-C15:0, (C16:0 10-methyl and/or iso-C17:1 ω9c), (C16:1 ω6c and/or C16:1 ω7c)	MK-6	present	?	aerobic	?	positive	positive	6-40 °C	no	38.6	?
76	Flavobacterium ceti	Kacagan_et_al_2013; Lata_et_al_2012; Vela_et_al_2007a	10.1099/ijs.0.040394-0; 10.1099/ijs.0.030916-0; 10.1099/ijs.0.65154-0	Gram-negative	rods	non-motile	?	absent	PE	iso-C15:0, iso-C17:1 ω9c, iso-C17:0 3-OH, (C16:1 ω7c/iso-C15:0 2-OH)	MK-6	present	orange	aerobic, facultatively anaerobic	?	positive	positive	22-37 °C	no	36.4-37.2	?
77	Flavobacterium cloacae	Liu_et_al_2017b	10.1099/ijsem.0.001684	Gram-negative	short rods	non-motile	?	absent	PE	iso-C15:0, iso-C15:0 3-OH, iso-C17:0 3-OH, (C16:1 ω7c and/or C16:1 ω6c), (iso-C17:1 ω9c and/or C16:0 10-methyl)	MK-6	present	yellow	aerobic	?	positive	positive	15-45 °C	no	32.3	?
78	Flavobacterium marinum	Song_et_al_2013a	10.1099/ijs.0.049080-0	Gram-negative	rods	non-motile	?	absent	PE	iso-C15:0, (C16:1 ω7c and/or C16:1 ω6c), iso-C17:1 ω9c, iso-C17:0 3-OH	MK-6	present	light yellow	aerobic	?	positive	positive	15-45 °C	no	36.2	?
79	Flavobacterium ummariense	Lata_et_al_2012	10.1099/ijs.0.030916-0	Gram-negative	rods	non-motile	absent	absent	PE, PS, PDME	iso-C15:0, (iso-C17:1 ω9c and/or C16:0 10-methyl), iso-C17:0 3-OH, (comprising one or more of C16:1 ω7c, C16:1 ω6c and iso-C15:0 2-OH)	MK-6	present	yellow	aerobic	?	positive	positive	25-37 °C	no	37.4	?
80	Gabonibacter massiliensis	Mourembou_et_al_2016	10.1007/s00284-016-1137-2	Gram-negative	cocci	motile	?	?	?	iso-C15:0, C16:0, C18:1 n9, iso-C5:0, C17:0 3-OH, C16:0 3-OH, anteiso-C15:0, C14:0, C18:2 n6	?	?	?	anaerobic	?	negative	negative	37 °C	?	42.09	?
81	Odoribacteraceae	Hahnke_et_al_2016a; Munoz_et_al_2016	10.3389/fmicb.2016.02003; 10.1016/j.syapm.2016.04.004	Gram-negative	rods	non-motile	?	absent	?	iso-C15:0, with a low ratio of anteiso-C15:0 to iso-C15:0	MK-9, MK-10	?	?	anaerobic	chemoheterotrophic, fermentative	?	?	?	?	40-50	?
82	Lewinella nigricans	Khan_et_al_2007a; Sly_et_al_1998	10.1099/ijs.0.65308-0; 10.1099/00207713-48-3-731	Gram-negative	rods, filaments	non-motile	?	absent	?	iso-C15:0, iso-C15:1 (iso-C15:0 2-OH and/or C16:1 ω7c)	MK-7	absent	carotenoids	aerobic	chemoheterotrophic	positive	positive	15-37 °C	yes	53	?
83	Haliscomenobacteraceae	Hahnke_et_al_2016a	10.3389/fmicb.2016.02003	Gram-negative	long rods, filaments	non-motile	?	absent	?	iso-C15:0 (either C16:1 ω7c/C16:1 ω6c or C16:1 ω7c/iso-C15:0 2-OH) and either iso-C17:0 3-OH or iso-C15:0 3-OH	MK-7	absent	carotenoids	aerobic	?	?	positive	?	?	47-54	?
84	Lewinellaceae	Hahnke_et_al_2016a	10.3389/fmicb.2016.02003	Gram-negative	rods, filaments	motile	?	present	?	iso-C15:0, iso-C15:1, iso-C17:0 3-OH, (C16:1 ω7c/C16:1 ω6c or C16:1 ω7c/iso-C15:0 2-OH)	MK-7	absent	carotenoids	aerobic	chemoheterotrophic	?	?	?	?	45-53	?
85	Balneicellaceae	Fadhlaoui_et_al_2016	10.1099/ijsem.0.001412	Gram-negative	rods	non-motile	?	absent	?	?	MK-6	?	?	anaerobic	chemoheterotrophic, fermentative	?	?	?	?	?	?
86	Marinilabiliales	Wu_et_al_2016e	10.1099/ijsem.0.001342	Gram-negative	straight, curved rods, filaments	variable	?	present	PE	?	MK-7	?	?	facultatively anaerobic	?	?	?	Mesophilic	?	?	?
87	Bacteroides barnesiae	Lan_et_al_2006	10.1099/ijs.0.64517-0	Gram-negative	pleomorphic rods	non-motile	?	absent	?	anteiso-C15:0, iso-C15:0, C16:0, C16:0 3-OH	MK-10, MK-11, smaller amounts MK-9	?	?	anaerobic	?	negative	?	?	?	46.8	?
88	Bacteroides caecicola	Irisawa_et_al_2016	10.1099/ijsem.0.000899	Gram-negative	rods	non-motile	?	absent	?	anteiso-C15:0, C16:0 3-OH, C16:0, iso-C17:0 3-OH	MK-10, MK-11	?	?	anaerobic	?	negative	?	20-45 °C	?	45.3-45.6	?
89	Bacteroides caecigallinarum	Saputra_et_al_2015	10.1099/ijsem.0.000573	Gram-negative	short to longer rods	non-motile	?	absent	?	anteiso-C15:0, iso-C15:0, C16:0 3-OH, C16:0, iso-C17:0 3-OH	MK-10, MK-11	?	?	anaerobic	?	negative	?	?	?	?	?
90	Bacteroides chinchillae	Kitahara_et_al_2011	10.1099/ijs.0.024026-0	Gram-negative	rods	non-motile	?	absent	?	anteiso-C15:0, iso-C17:0 3-OH, anteiso-C17:0 3-OH	?	?	?	anaerobic	?	negative	?	37 °C	?	45.2	?
91	Bacteroides coprocola	Kitahara_et_al_2005	10.1099/ijs.0.63788-0	Gram-negative	short rods, rods	non-motile	?	absent	?	anteiso-C15:0, C16:0 3-OH, C16:0, iso-C17:0 3-OH, C18:1 ω9c	?	?	?	anaerobic	?	negative	?	37 °C	?	42.4	?
92	Bacteroides coprophilus	Hahnke_et_al_2016a; Hayashi_et_al_2007	10.3389/fmicb.2016.02003; 10.1099/ijs.0.64979-0	Gram-negative	short rods, rods	non-motile	?	absent	?	anteiso-C15:0, C16:0, iso-C17:0 3-OH, C18:1 ω9c	?	?	?	anaerobic	?	?	?	37 °C	?	45.7	?
93	Baceroides dorei	Bakir_et_al_2006a; Hahnke_et_al_2016a	10.1099/ijs.0.64257-0; 10.3389/fmicb.2016.02003	Gram-negative	rods	non-motile	?	absent	?	anteiso-C15:0, iso-C17:0 3-OH, C18:1 ω9c	?	?	?	anaerobic	?	?	?	37 °C	?	42	?
94	Bacteroides gallinaceum	Irisawa_et_al_2016	10.1099/ijsem.0.000899	Gram-negative	rods	non-motile	?	absent	?	iso-C15:0, anteiso-C15:0, C16:0, C16:0 3-OH, iso-C17:0 3-OH	MK-11, MK-12, smaller amounts MK-7, MK-8, MK-9, MK-10	?	?	anaerobic	?	negative	?	37 °C	?	45.3-45.8	?
95	Bacteroides massiliensis	Fenner_et_al_2005; Hahnke_et_al_2016a	10.1099/ijs.0.63350-0; 10.3389/fmicb.2016.02003	Gram-negative	straight rods	non-motile	?	absent	?	anteiso-C15:0	?	?	?	anaerobic	?	negative	?	25-42 °C	?	42.7	?
96	Bacteroides paurosaccharolyticus	Ueki_et_al_2011	10.1099/ijs.0.022566-0	Gram-negative	rods	non-motile	?	absent	?	anteiso-C15:0, iso-C17:0 3-OH, C15:0	MK-11	?	?	anaerobic	?	negative	negative	10-40 °C	no	41-49	?
97	Bacteroides plebeius	Kitahara_et_al_2005	10.1099/ijs.0.63788-0	Gram-negative	short rods, rods	non-motile	?	absent	?	anteiso-C15:0, C16:0 3-OH, C16:0, iso-C17:0 3-OH and C18:1 ω9c	?	?	?	anaerobic	?	negative	?	37 °C	?	43.9	?
98	Bacteroides salanitronis	Lan_et_al_2006	10.1099/ijs.0.64517-0	Gram-negative	rods	non-motile	?	absent	?	anteiso-C15:0, iso-C15:0, C16:0, C16:0 3-OH	MK-11, MK-12, smaller amounts MK-10, MK-13	?	?	anaerobic	?	negative	?	37 °C	?	46.8	?
99	Bacteroides sartorii	Clavel_et_al_2010a	10.1007/s00203-010-0568-6	Gram-negative	rods	non-motile	?	absent	?	anteiso-C15:0	MK-9	?	?	anaerobic	?	?	?	25-40 °C	?	41.5	?
100	Bacteroides vulgatus	Eggerth_and_Gagnon_1933; Hahnke_et_al_2016a	none; 10.3389/fmicb.2016.02003	Gram-negative	rods, filaments	?	?	?	?	?	?	?	?	?	?	?	?	?	?	42.2	?
101	Phocaeicola	Al_Masalma_et_al_2009 [corrected regarding the occurrence of flagella]	10.1099/ijs.0.007823-0	Gram-negative	cocci	motile	absent	?	?	anteiso-C15:0, C16:0, iso-C15:0, iso-C17:0 3-OH	?	absent	absent	anaerobic	?	negative	negative	37 °C	?	?	?
102	Baceroides	Castellani_and_Chalmers_1919; Shah_and_Collins_1989	none; 10.1099/00207713-39-1-85	Gram-negative	rods	non-motile	?	absent	?	?	MK-10, MK-11	?	?	anaerobic	chemoheterotrophic	?	?	?	?	39-48	?
103	Algoriella	Yang_et_al_2015c	10.1007/s10482-015-0564-6	Gram-negative	short rods	non-motile	?	absent	PE	iso-C15:0, iso-C17:0 3-OH	MK-6	absent	?	?	?	?	?	?	?	38	?
104	Apibacter	Kwong_and_Moran_2016	10.1099/ijsem.0.000882	Gram-negative	rods	non-motile	?	absent	PE	iso-C15:0, iso-C17:0 3-OH, C16:0, C16:0 3-OH	MK-6	absent	?	microaerophilic	?	positive	negative	Mesophilic	no	29-31	?
105	Bergeyella	Vandamme_et_al_1994a	10.1099/00207713-44-4-827	Gram-negative	rods	non-motile	?	absent	?	iso-C15:0, iso-C15:0 2-OH, iso-C17:1, iso-C17:0 3-OH	?	?	?	aerobic	chemoheterotrophic	positive	positive	18-37 °C	?	35-37	?
106	Chishuiella	Zhang_et_al_2014d	10.1099/ijs.0.063115-0	Gram-negative	rods	non-motile	?	absent	PE	iso-C15:0, iso-C17:0 3-OH and summed feature 3 (C16:1v7c and/or C16:1v6c)	MK-6	?	?	aerobic	?	positive	positive	?	?	30	?
107	Chryseobacterium	Hahnke_et_al_2016a; Kaempfer_et_al_2009; Montero-Calasanz_et_al_2014; Siddiqi_et_al_2017a; Vandamme_et_al_1994a; Wu_et_al_2013a	10.3389/fmicb.2016.02003; 10.1099/ijs.0.008250-0; 10.1016/j.syapm.2014.04.004; 10.1099/ijsem.0.001994; 10.1099/00207713-44-4-827; 10.1099/ijs.0.040337-0	Gram-negative	rods	non-motile	?	absent	PE	iso-C15:0, iso-C17:1 ω9c, iso-C17:0 3-OH, (iso-C15:0 2-OH and/or C16:1 ω7t)	MK-6	?	variable	aerobic	chemoheterotrophic	positive	positive	30-37 °C	?	33-38	?
108	Cloacibacterium	Allen_et_al_2006	10.1099/ijs.0.64218-0	Gram-negative	rods	non-motile	?	absent	?	iso-C13:0, iso-C15:0, iso-C15:1, iso-C17:0 3-OH	MK-6	absent	yellow, orange	facultatively anaerobic	chemoheterotrophic, fermentative	positive	positive	?	?	31	?
109	Cruoricaptor	Yassin_et_al_2012	10.1016/j.syapm.2012.08.003	Gram-negative	cocci	non-motile	?	absent	PE	iso-C17:0 3-OH, iso-C15:0, iso-C15:0 2-OH, n-C16:0	MK-6	?	?	microaerophilic	?	positive	positive	?	?	45.6	?
110	Elizabethkingia	Kim_et_al_2005a	10.1099/ijs.0.63541-0	Gram-negative	rods	non-motile	?	absent	?	iso-C15:0, iso-C17:0 3-OH, (iso-C15:0 2-OH and/or C16:1 ω7c/t)	MK-6	absent	absent	?	?	positive	positive	28-37 °C	?	35-38.2	?
111	Empedobacter	Vandamme_et_al_1994a; Zhang_et_al_2014d	10.1099/00207713-44-4-827; 10.1099/ijs.0.063115-0	Gram-negative	rods	non-motile	?	absent	PE	iso-C15:0, iso-C17:0 3-OH	MK-6	variable	variable	aerobic	chemoheterotrophic	positive	positive	30-37 °C	?	31-35	?
112	Moheibacter	Zhang_et_al_2014c	10.1099/ijs.0.060178-0	Gram-negative	rods	non-motile	?	absent	PE	iso-C15:0, iso-C17:0 3-OH	MK-6	present	?	aerobic	?	positive	positive	?	?	38.2	?
113	Ornithobacterium	Vandamme_et_al_1994	10.1099/00207713-44-1-24	Gram-negative	short rods	non-motile	?	absent	?	iso-C15:0, iso-C15:0 3-OH, iso-C17:0 3-OH	MK-7	?	?	?	chemoheterotrophic	?	?	30-42 °C	?	37-39	?
114	Riemerella	Rubbenstroth_et_al_2013; Segers_et_al_1993; Vancanneyt_et_al_1999	10.1099/ijs.0.036798-0; 10.1099/00207713-43-4-768; 10.1099/00207713-49-1-289	Gram-negative	rods	non-motile	?	absent	?	iso-C15:0	MK-6	absent	absent, greyish-white to beige	microaerophilic, aerobic	?	positive	positive	?	?	35-36	?
115	Spongiimonas	Yoon_et_al_2013d	10.1007/s10482-012-9846-4	Gram-negative	rods	?	?	?	?	iso-C16:0, iso-C17:0 3-OH, (C16:1 ω7c and/or iso-C15:0 2-OH)	MK-6	absent	?	aerobic	?	positive	negative	?	?	31.2	?
116	Wautersiella	Kaempfer_et_al_2006a	10.1099/ijs.0.64393-0	Gram-negative	rods	non-motile	?	absent	?	iso-C15:0, iso-C17:0 3-OH, iso-C15:0 3-OH	?	?	?	aerobic	?	?	?	20-37 °C	?	33.8-34.4	?
117	Weeksella	Holmes_et_al_1986	none	Gram-negative	rods	non-motile	?	absent	?	?	?	absent	absent	aerobic	chemoheterotrophic	positive	positive	18-42 °C	?	35-38.2	?
118	Flavobacterium	Bergey_et_al_1923; Bernardet_et_al_1996; Dong_et_al_2013a; Kang_et_al_2013; Kuo_et_al_2013	none; 10.1099/00207713-46-1-128; 10.1099/ijs.0.039974-0; 10.1099/ijs.0.044495-0; 10.1099/ijs.0.047217-0	Gram-negative	rods, filaments	variable	absent	present	PE	iso-C15:0, iso-C15:1 G, iso-C15:0 3-OH, iso-C16:0 3-OH, iso-C17:0 3-OH	MK-6	present	carotenoids	aerobic	chemoheterotrophic	positive	variable	15-30 °C	?	30-52	?
119	Roseivirga	Nedashkovskaya_et_al_2005g; Nedashkovskaya_et_al_2005h; Nedashkovskaya_et_al_2008b; Selvaratnam_et_al_2016	10.1099/ijs.0.63341-0; 10.1099/ijs.0.63621-0; 10.1099/ijs.0.65686-0; 10.1099/ijsem.0.001553	Gram-negative	rods	motile	?	present	?	iso-C15:0, iso-C15:1 G, iso-C17:0 3-OH, iso-C16:0 3-OH	MK-7	present	carotenoids	aerobic	chemoheterotrophic	?	?	4-40 °C	no	?	?
120	Marivirga	Lin_et_al_2015c; Nedashkovskaya_et_al_2010	10.1099/ijs.0.000126; 10.1099/ijs.0.016121-0	Gram-negative	rods	motile	?	present	?	iso-C15:0, iso-C15:1, iso-C17:0 3-OH	MK-7	?	carotenoids	aerobic	chemoheterotrophic	positive	positive	?	?	33.5-38	?
121	Fulvivirga	Nedashkovskaya_et_al_2007b	10.1099/ijs.0.64641-0	Gram-negative	rods	motile	?	present	?	iso-C15:0, iso-C15:1, iso-C15:0 3-OH, iso-C17:0 3-OH, (C16:1 ω7 and/or iso-C15:0 2-OH)	MK-7	?	yellow	aerobic	chemoheterotrophic	positive	positive	?	?	50-59	42.39
122	Chryseolinea	Kim_et_al_2013c	10.1099/ijs.0.039404-0	Gram-negative	rods	motile	?	present	PE	iso-C5:0, C16:1 ω5c	MK-7	present	?	aerobic	chemoheterotrophic	?	?	?	?	49.9	51.14
123	Ohtaekwangia	Yoon_et_al_2011a	10.1099/ijs.0.025874-0	Gram-negative	rods	non-motile	absent	absent	PE	iso-C15:0, C16:1 ω5c	MK-7	present	?	aerobic	?	positive	positive	?	?	42.8-44.6	41.93-43.75
124	Ekhidna	Alain_et_al_2010	10.1099/ijs.0.018804-0	Gram-negative	rods	motile	?	present	PE	iso-C15:0, iso-C15:1 G, (iso-C15:0 2-OH and/or C16:1 ω7c)	MK-7	absent	yellow	aerobic	chemoheterotrophic	positive	positive	Mesophilic	yes	37.2	40.33
125	Marinoscillum	Seo_et_al_2009	10.1099/ijs.0.004317-0	Gram-negative	rods	motile	?	present	?	C16:1 ω5c, (iso-C15:0 2-OH and/or C16:1 ω7c)	MK-7	?	orange	aerobic	?	positive	positive	Mesophilic	yes	41-44	45.44
126	Reichenbachiella	Cha_et_al_2011; Nedashkovskaya_et_al_2005a	10.1099/ijs.0.026849-0; 10.1099/ijs.0.63819-0	Gram-negative	rods	motile	?	present	?	iso-C15:0, (C16:1 ω7c and/or iso-C15:0 2-OH)	MK-7	present	carotenoids	aerobic	chemoheterotrophic	positive	positive	?	no	39.6-44.5	39.8-43.41
127	Cesiribacter	Srinivas_et_al_2011	10.1099/ijs.0.025429-0	Gram-negative	rods	non-motile	?	absent	DPG, PE	anteiso-C11:0, anteiso-C12:0, C12:0, iso-C15:0, iso-C19:0, C13:1, iso-C15:1 G, iso-C16:1 G, (anteiso-C18:0 and/or C18:2 ω6,9c)	MK-4	?	?	aerobic	?	positive	positive	?	?	50.9	54.6
128	Nafulsella	Zhang_et_al_2013c	10.1099/ijs.0.044651-0	Gram-negative	rods	motile	?	present	PE	iso-C15:0, iso-C17:0 3-OH, (iso-C15:0 2-OH and/or C16:1 ω7c)	MK-7	absent	?	aerobic	?	positive	positive	?	?	45.4	45.67
129	Thermoflexibacter	Hahnke_et_al_2016a	10.3389/fmicb.2016.02003	Gram-negative	long threads	motile	absent	present	?	?	?	?	?	aerobic	?	?	?	<45°C	?	36	?
130	Flammeovirga	Nakagawa_et_al_1997; Takahashi_et_al_2006	10.1099/00207713-47-1-220; 10.1099/ijs.0.64324-0	Gram-negative	long rods	motile	?	present	?	iso-C15:0, C20:4 ω6,9,12,15c, C16:0 3-OH	MK-7	absent	orange	aerobic	chemoheterotrophic	variable	variable	25-30 °C	yes	35-37	?
131	Brumimicrobium	Bowman_et_al_2003	10.1099/ijs.0.02553-0	Gram-negative	rods	variable	?	present	PE, PG	iso-C15:1 G, iso-C15:0, C17:0 3-OH	MK-6	?	orange	facultatively anaerobic	chemoheterotrophic, fermentative	?	?	Cold-adapted or mesophilic	yes	34.3-40	33.59
132	Crocinitomix	Bowman_et_al_2003; Yang_et_al_2013	10.1099/ijs.0.02553-0; 10.1099/ijs.0.042614-0	Gram-negative	rods, filaments	motile	?	present	?	C15:0, iso-C15:1 ω10c, iso-C15:0, C15:1 ω11c, C16:1 ω12c, iso-C17:0 3-OH	?	?	yellow	aerobic	chemoheterotrophic	?	?	Cold-adapted	yes	35-36	34.08-35.35
133	Fluviicola	Muramatsu_et_al_2012; Osullivan_et_al_2005	10.1099/ijs.0.032029-0	Gram-negative	rods, filaments	motile	absent	present	PE	iso-C15:0, iso-C15:1 G, iso-C17:0 3-OH	MK-6	present	yellow, orange	aerobic	?	positive	negative	Cold-adapted	no	37.2	36.49
134	Lishizhenia	Lau_et_al_2006	10.1099/ijs.0.64415-0	Gram-negative	short rods	motile	absent	?	?	iso-C15:0, iso-C15:1, iso-C17:0 3-OH, iso-C15:0 2-OH/C16:1 ω7c	MK-6	?	?	aerobic	chemoheterotrophic	positive	positive	?	yes	34-36.3	37.4
135	Salinirepens	Muramatsu_et_al_2012	10.1099/ijs.0.032029-0	Gram-negative	rods	motile	?	present	?	iso-C15:0, iso-C17:0 3-OH, C14:0, iso-C15:1 G	MK-6	absent	yellow, orange	aerobic	?	positive	positive	10-40 °C	yes	36.4	?
136	Wandonia	Lee_et_al_2010b; Muramatsu_et_al_2012	10.1099/ijs.0.012674-0; 10.1099/ijs.0.032029-0	Gram-negative	rods	motile	?	present	PE	iso-C15:0, C15:0 2-OH, iso-C15:1 G, iso-C17:0 3-OH	MK-6	present	yellow, orange	aerobic	?	positive	positive	?	no	38.1	?
137	Mesoflavibacter aestuarii	Lee_et_al_2014o	10.1099/ijs.0.061085-0	Gram-negative	rods	motile	absent	present	PE	C15:0, iso-C15:0, iso-C16:0 3-OH, iso-C17:0 3-OH, iso-C15:1 G, (C16:1 ω7c/C16:1 v6c)	MK-6	absent	?	aerobic	?	positive	negative	4-35 °C	no	32.6	?
138	Mesoflavibacter	Asker_et_al_2007	10.1016/j.syapm.2006.12.003	Gram-negative	rods	motile	?	present	?	?	MK-6	absent	carotenoids	aerobic	?	positive	positive	?	?	32	?
139	Mesoflavibacter zeaxanthinifaciens	Asker_et_al_2007	10.1016/j.syapm.2006.12.003	Gram-negative	rods	motile	?	present	?	iso-C15:1 G, iso-C15:0, iso-C16:0 3-OH, iso-C15:0 3-OH, (iso-C15:0 2-OH and/or C16:1 ω7c), iso-C17:0 3-OH, C15:0	MK-6	absent	carotenoids	aerobic	?	positive	positive	16-41 °C	yes	32	?
140	Lacinutrix algicola	Nedashkovskaya_et_al_2008a	10.1099/ijs.0.65799-0	Gram-negative	rods	non-motile	?	absent	?	C15:0, iso-C15:0, iso-C15:1, C16:1, iso-C15:0 3-OH, iso-C16:0 3-OH, (iso-C15:0 2-OH and/or C16:1 ω7c)	?	absent	yellow	aerobic	chemoheterotrophic	positive	positive	0-25 °C	no	37	?
141	Lacinutrix mariniflava	Nedashkovskaya_et_al_2008a	10.1099/ijs.0.65799-0	Gram-negative	rods	non-motile	?	absent	?	iso-C15:0, anteiso-C15:0, iso-C15:1, anteiso-C15:1, iso-C15:0 3-OH, iso-C16:0 3-OH, iso-C17:0 3-OH, (iso-C15:0 2-OH and/or C16:1 ω7c)	?	absent	yellow	aerobic	chemoheterotrophic	positive	positive	0-25 °C	yes	34.7	?
142	Lacinutrix jangbogonensis	Lee_et_al_2014	10.1007/s10482-014-0221-5	Gram-negative	rods	non-motile	?	absent	PE	iso-C15:1 G, iso-C15:0, iso-C17:0 3-OH, iso-C15:0 3-OH, and anteiso-C15:1 A	MK-6	?	yellow	aerobic	?	positive	positive	4-10 °C	yes	32.1	?
143	Lacinutrix venerupis	Lasa_et_al_2015	10.1016/j.syapm.2014.10.012	Gram-negative	rods	non-motile	?	absent	?	iso-C15:1 ω10c, iso-C15:0, iso-C17:0 3-OH, and iso-C15:0 3-OH, iso-C16:0 3-OH, and summed feature 3	?	absent	yellow	aerobic	?	positive	positive	4-30 °C	yes	34.1	?
144	Muribaculum	Lagkouvardos_et_al_2016	10.1038/nmicrobiol.2016.131	Gram-negative	?	?	?	?	?	anteiso-C15:0, C16:0-3-OH, iso-C15:0	?	?	?	anaerobic	?	?	?	?	?	49.9	?
145	Barnesiella	Morotomi_et_al_2008; Sakamoto_et_al_2007	10.1099/ijs.0.2008/000810-0; 10.1099/ijs.0.64709-0	Gram-negative	rods	non-motile	?	absent	?	iso-C15:0, anteiso-C15:0	?	?	?	anaerobic	?	?	?	?	?	45-52	43.91-51.67
146	Coprobacter	Shkoporov_et_al_2013	10.1099/ijs.0.052126-0	Gram-negative	rods	non-motile	?	absent	?	iso-C15:0, anteiso-C15:0	MK-11	?	?	anaerobic	?	?	?	mesophilc	?	?	37.82-38.34
147	Crenotalea	Hanada_et_al_2014	10.1099/ijs.0.058594-0	Gram-negative	rods	non-motile	?	absent	?	iso-C15:0, iso-C17:0 3-OH, iso-C17:0	MK-7	?	yellow	aerobic	?	positive	positive	35-60 °C	?	46.6	50.12
148	Thermoflavifilum	Anders_et_al_2014	10.1099/ijs.0.057463-0	Gram-negative	rods, filaments	non-motile	?	absent	?	iso-C15:0, iso-C17:0, iso-C17:0 3-OH	MK-7	?	yellow, orange	aerobic	chemoheterotrophic	positive	positive	35-63 °C	?	47.3	?
149	Bacteroides coagulans	Eggerth_and_Gagnon_1933	none	?	rods	?	?	?	?	?	?	absent	?	?	?	?	?	?	?	?	?
150	Ezakiella peruensis	Patel_et_al_2015	10.1016/j.anaerobe.2014.12.002	Gram-positive	cocci	non-motile	?	absent	?	C16:0, C18:1 ω9c, C18:2 ω6,9c/anteiso-C18:0	?	?	?	anaerobic	?	negative	?	?	?	38.4	?
151	Lactobacillus rogosae	Holdeman_and_Moore_1974	10.1099/00207713-24-2-260	Gram-positive	rods	variable	present	?	?	?	?	absent	absent	anaerobic	?	?	?	?	?	59	?
152	Eubacterium eligens	Holdeman_and_Moore_1974	10.1099/00207713-24-2-260	Gram-positive	rods	motile	present	?	?	?	?	absent	absent	anaerobic	?	?	?	37-45 °C	?	?	?
153	Lachnospira multipara	Bryant_and_Small_1956a	none	?	rods	motile	present	?	?	?	?	absent	absent	anaerobic	?	?	?	30-45 °C	?	?	?
154	Bacteroides xylanolyticus	Scholten-Koerselman_et_al_1986	none	Gram-negative	rods	motile	present	?	?	?	?	?	?	anaerobic	?	negative	?	25-40 °C	?	34-35.6	?
155	Hungatella	Kaur_et_al_2014; Steer_et_al_2001	10.1099/ijs.0.056986-0; none	Gram-positive	rods	motile	?	?	?	C15:1 ω8c	?	?	?	anaerobic	?	negative	?	15-45 °C	?	?	?
156	Fibrisoma	Filippini_et_al_2011a	10.1099/ijs.0.025395-0	Gram-negative	rods	non-motile	?	absent	PE	(C16:1 ω7c and/or iso-C15:0 2-OH), C16:1 ω5c, iso-C17:0 3-OH	MK-7	absent	carotenoids	facultatively anaerobic	?	positive	negative	?	?	52	52.7
157	Huanghella	Jiang_et_al_2013	10.1099/ijs.0.041533-0	Gram-negative	rods	non-motile	?	absent	PE	(C16:1 ω7c and/or C16:1 ω6c), iso-C17:0 3-OH, iso-C15:0, C16:1 ω5c	MK-7	absent	?	aerobic	?	positive	positive	?	?	?	?
158	Rudanella	Filippini_et_al_2011; Weon_et_al_2008	10.1099/ijs.0.020503-0; 10.1099/ijs.0.65358-0	Gram-negative	rods	non-motile	?	absent	PE	(C16:1 ω7c and/or iso-C15:0 2-OH), C16:1 ω5c, iso-C15:0	MK-7, smaller amounts MK-6	present	?	aerobic	?	positive	positive	?	?	?	54.35
159	Fibrella	Filippini_et_al_2011	10.1099/ijs.0.020503-0	Gram-negative	rods	non-motile	?	absent	PE	(C16:1v7c and/or iso-C15:0 2-OH), C16:1v5c, iso-C15:0, C16:0 and iso-C17:0 3-OH.	MK-7	absent	?	facultatively anaerobic	?	positive	negative	?	?	56.5	56.44
160	Arsenicibacter	Huang_et_al_2017e	10.1099/ijsem.0.002068	Gram-negative	rods	non-motile	?	absent	PE	C16:1 ω5c, iso-C15:0	MK-7	absent	?	aerobic	?	positive	negative	?	?	?	51.52
161	Nibrella	Kang_et_al_2013b	10.1099/ijs.0.053439-0	Gram-negative	rods	non-motile	?	absent	PE	iso-C15:0, anteiso-C15:0, C16:1 ω5c, C16:0, iso-C17:0 3-OH, (C16:1 ω7c and/or C16:1 ω6c)	MK-7	absent	?	?	?	?	?	?	?	?	?
162	Larkinella	Anandham_et_al_2011; Vancanneyt_et_al_2006	10.1099/ijs.0.020453-0; 10.1099/ijs.0.63948-0	Gram-negative	rods	motile	?	present	PE, PS	iso-C15:0, C16:1 5c, iso-C17:0 3-OH (iso-C15:0 2-OH, C16:1 ω7c and/or C16:1 ω7t)	MK-7	?	pale pink	aerobic	chemoheterotrophic	positive	positive	?	?	52-55	51.82
163	Dyadobacter	Chelius_and_Triplett_2000; Reddy_and_Garcia-Pichel_2005	10.1099/00207713-50-2-751; 10.1099/ijs.0.63498-0	Gram-negative	rods	non-motile	?	absent	?	C16:1 ω5c, C16:1 ω7c	?	present	yellow	aerobic	chemoheterotrophic	positive	positive	?	?	48	41.26-52.08
164	Ravibacter	Chaudhary_et_al_2017c	10.1099/ijsem.0.002456	Gram-negative	rods	non-motile	?	absent	PE	(C16:1 ω7c and/or C16:1 ω6c), C16:0, iso-C15:0, iso-C17:0 3-OH, C16:1 ω5c, C16:0 3-OH	MK-7	present	?	aerobic	?	positive	negative	?	?	?	?
165	Persicitalea	Yoon_et_al_2007ae	10.1099/ijs.0.64792-0	Gram-negative	rods	non-motile	absent	absent	?	iso-C15:0, C16:1 ω7c, iso-C17:0 3-OH	MK-7	absent	?	aerobic	?	positive	positive	?	?	56.3	?
166	Rhabdobacter	Dahal_and_Kim_2016	10.1099/ijsem.0.000714	Gram-negative	rods	non-motile	?	absent	PE	iso-C15:0, C16:1 ω5c, C16:0, iso-C17:0 3-OH, (C16:1 ω7c and/or C16:1 ω6c)	MK-7	absent	?	aerobic	?	positive	positive	?	?	?	?
167	Telluribacter	Lee_et_al_2016o	10.1007/s10482-016-0754-x	Gram-negative	rods	non-motile	?	absent	?	(C16:1 ω7c and/or C16:1 ω6c), iso-C15:0, C16:1 ω5c	MK-7	absent	carotenoids	facultatively aerobic	?	positive	positive	?	?	45.9	?
168	Emticicia	Saha_and_Chakrabarti_2006	10.1099/ijs.0.64086-0	Gram-negative	rods	non-motile	?	absent	?	iso-C15:0, iso-C17:0 3-OH, anteiso-C15:0, (iso-C15:2-OH and/or C16:1 ω7c), iso-C15:0 3-OH, C15:1 ω6c	?	?	?	aerobic	?	positive	positive	?	?	?	35.58
169	Lacihabitans	Joung_et_al_2014	10.1099/ijs.0.058511-0	Gram-negative	rods	non-motile	?	absent	PE	iso-C15:0, (C16:1 ω6c and/or C16:1 ω7c)	MK-7	absent	?	aerobic	?	negative	positive	?	?	37.7	?
170	Leadbetterella	Weon_et_al_2005	10.1099/ijs.0.63741-0	Gram-negative	rods	non-motile	?	absent	?	C16:1 ω7c/iso-C15:0 2-OH, iso-C15:0, iso-C15:0 2-OH/C16:1 ω7c, iso-C17:0 3-OH, C16:0	MK-7	present	?	aerobic	?	positive	positive	?	?	?	40.41
171	Fluviimonas	Sheu_et_al_2013b	10.1099/ijs.0.052423-0	Gram-negative	rods	non-motile	?	absent	PE, DPG, PC	iso-C15:0, (C16:1 ω6c and/or C16:1 ω7c), iso-C17:0 3-OH, C16:1 ω5c, C16:0	MK-7	?	?	aerobic	?	positive	positive	?	?	42.2	?
172	Taeseokella	Joung_et_al_2015	10.1099/ijsem.0.000582	Gram-negative	rods	non-motile	?	absent	PE	(C16:1 ω6c and/or C16:1 ω7c), C16:0, iso-C15:0	MK-7	absent	?	aerobic	?	negative	positive	?	?	37.6	?
173	Jiulongibacter	Liu_et_al_2016d	10.1099/ijsem.0.001038	Gram-negative	rods	non-motile	?	absent	DPG, PE	(C16:1 ω6c/C16:1 ω7c), iso-C15:0	MK-7	absent	?	aerobic	?	positive	positive	?	?	41.6	41.61
174	Arcticibacterium	Li_et_al_2017a	10.1099/ijsem.0.001690	Gram-negative	rods	non-motile	?	absent	PE	(C16:1 ω7c and/or iso-C15:0 2-OH), iso-C15:0	MK-7	?	?	aerobic	?	positive	positive	?	?	40.8	?
175	Arcicella	Chen_et_al_2013b; Nikitin_et_al_2004	10.1099/ijs.0.037242-0; 10.1099/ijs.0.02896-0	Gram-negative	polymorphic rods	non-motile	?	absent	PE	(C16:1 ω7c and/or C16:1 ω6c), iso-C15:0, C16:1 ω5c	?	?	pink, orange	aerobic	?	variable	variable	mesophilic, neutrophilic	no	34-44	35.11
176	Pseudarcicella	Kaempfer_et_al_2012a	10.1099/ijs.0.037390-0	Gram-negative	rods	non-motile	?	absent	PE	C16:1 ω5c, C16:1 ω7c and/or iso-C15:0 2-OH	MK-7, smaller amounts MK-6, MK-8	?	?	aerobic	?	?	?	10-36 °C	?	64.4	38.41
177	Siphonobacter	Tancsics_et_al_2010	10.1099/ijs.0.019398-0	Gram-negative	rods	non-motile	?	absent	PE	C16:1 ω5c, iso-C15:0 2-OH, iso-C17:0 3-OH, iso-C15:0	MK-7	?	?	facultatively anaerobic	?	positive	negative	?	?	54.5	54.31
178	Spirosomaceae	Larkin_and_Borrall_1978	10.1099/00207713-28-4-595	Gram-negative	rods	non-motile	?	absent	?	?	?	?	pink, yellow	aerobic	chemoheterotrophic	?	?	?	?	38.3-52.9	?

## Sheet: dDDH_Bacteroides_xylanolyticus
ID	taxon_1	taxon_2	bioproject_1	bioproject_2	deposit_1	deposit_2	genome_1	genome_2	digital_ddh_d4	ci_lower_bound_d4	ci_upper_bound_d4
1	Desulfotomaculum guttoideum	Bacteroides xylanolyticus	PRJEB16435	2739367553	DSM 4024	DSM 3808	10100	23158	20.4	18.2	22.8
2	Clostridium indolis	Bacteroides xylanolyticus	PRJNA195868	2739367553	DSM 755	DSM 3808	6049	23158	20.7	18.4	23.1
3	Clostridium sphenoides	Bacteroides xylanolyticus	PRJDB859	2739367553	JCM 1415	DSM 3808	6045	23158	20.2	18	22.6
4	Clostridium celerecrescens	Bacteroides xylanolyticus	PRJNA187124	2739367553	18A	DSM 3808	11075	23158	20.7	18.4	23.1
5	Clostridium aerotolerans	Bacteroides xylanolyticus	PRJNA223500	2739367553	DSM 5434	DSM 3808	6050	23158	20.2	18	22.6
6	Clostridium methoxybenzovorans	Bacteroides xylanolyticus	PRJNA187237	2739367553	SR3	DSM 3808	6048	23158	20.6	18.4	23
7	Clostridium saccharolyticum	Bacteroides xylanolyticus	PRJNA42097	2739367553	WM1	DSM 3808	279	23158	20.7	18.5	23.1
8	Hungatella effluvii	Bacteroides xylanolyticus	2770939556	2739367553	DSM 24995	DSM 3808	20347	23158	18.7	16.6	21.1
9	Clostridium indolis	Desulfotomaculum guttoideum	PRJNA195868	PRJEB16435	DSM 755	DSM 4024	6049	10100	30.5	28.1	33
10	Clostridium sphenoides	Desulfotomaculum guttoideum	PRJDB859	PRJEB16435	JCM 1415	DSM 4024	6045	10100	74.1	71.1	76.9
11	Clostridium aerotolerans	Desulfotomaculum guttoideum	PRJNA223500	PRJEB16435	DSM 5434	DSM 4024	6050	10100	20.1	17.9	22.6
12	Clostridium methoxybenzovorans	Desulfotomaculum guttoideum	PRJNA187237	PRJEB16435	SR3	DSM 4024	6048	10100	30.5	28.1	33
13	Clostridium saccharolyticum	Desulfotomaculum guttoideum	PRJNA42097	PRJEB16435	WM1	DSM 4024	279	10100	28.7	26.3	31.2
14	Clostridium sphenoides	Clostridium indolis	PRJDB859	PRJNA195868	JCM 1415	DSM 755	6045	6049	30.3	27.9	32.8
15	Clostridium methoxybenzovorans	Clostridium indolis	PRJNA187237	PRJNA195868	SR3	DSM 755	6048	6049	94.5	92.8	95.8
16	Clostridium saccharolyticum	Clostridium indolis	PRJNA42097	PRJNA195868	WM1	DSM 755	279	6049	31.8	29.3	34.3
17	Clostridium saccharolyticum	Clostridium sphenoides	PRJNA42097	PRJDB859	WM1	JCM 1415	279	6045	28.4	26	30.9
18	Desulfotomaculum guttoideum	Clostridium celerecrescens	PRJEB16435	PRJNA187124	DSM 4024	18A	10100	11075	56	53.3	58.8
19	Clostridium indolis	Clostridium celerecrescens	PRJNA195868	PRJNA187124	DSM 755	18A	6049	11075	30.7	28.3	33.2
20	Clostridium sphenoides	Clostridium celerecrescens	PRJDB859	PRJNA187124	JCM 1415	18A	6045	11075	55.4	52.6	58.1
21	Clostridium aerotolerans	Clostridium celerecrescens	PRJNA223500	PRJNA187124	DSM 5434	18A	6050	11075	20.2	18	22.6
22	Clostridium methoxybenzovorans	Clostridium celerecrescens	PRJNA187237	PRJNA187124	SR3	18A	6048	11075	30.7	28.3	33.2
23	Clostridium saccharolyticum	Clostridium celerecrescens	PRJNA42097	PRJNA187124	WM1	18A	279	11075	28.7	26.3	31.2
24	Clostridium indolis	Clostridium aerotolerans	PRJNA195868	PRJNA223500	DSM 755	DSM 5434	6049	6050	20.1	17.9	22.6
25	Clostridium sphenoides	Clostridium aerotolerans	PRJDB859	PRJNA223500	JCM 1415	DSM 5434	6045	6050	20.2	18	22.6
26	Clostridium methoxybenzovorans	Clostridium aerotolerans	PRJNA187237	PRJNA223500	SR3	DSM 5434	6048	6050	20.2	18	22.6
27	Clostridium saccharolyticum	Clostridium aerotolerans	PRJNA42097	PRJNA223500	WM1	DSM 5434	279	6050	19.9	17.7	22.3
28	Clostridium sphenoides	Clostridium methoxybenzovorans	PRJDB859	PRJNA187237	JCM 1415	SR3	6045	6048	30.2	27.8	32.7
29	Clostridium saccharolyticum	Clostridium methoxybenzovorans	PRJNA42097	PRJNA187237	WM1	SR3	279	6048	31.7	29.3	34.2
30	Desulfotomaculum guttoideum	Hungatella effluvii	PRJEB16435	2770939556	DSM 4024	DSM 24995	10100	20347	20	17.8	22.4
31	Clostridium indolis	Hungatella effluvii	PRJNA195868	2770939556	DSM 755	DSM 24995	6049	20347	20.2	18	22.6
32	Clostridium sphenoides	Hungatella effluvii	PRJDB859	2770939556	JCM 1415	DSM 24995	6045	20347	19.8	17.6	22.2
33	Clostridium celerecrescens	Hungatella effluvii	PRJNA187124	2770939556	18A	DSM 24995	11075	20347	20.1	17.9	22.5
34	Clostridium aerotolerans	Hungatella effluvii	PRJNA223500	2770939556	DSM 5434	DSM 24995	6050	20347	19	16.8	21.4
35	Clostridium methoxybenzovorans	Hungatella effluvii	PRJNA187237	2770939556	SR3	DSM 24995	6048	20347	20.3	18.1	22.7
36	Clostridium saccharolyticum	Hungatella effluvii	PRJNA42097	2770939556	WM1	DSM 24995	279	20347	20.6	18.3	23

## Sheet: Supermatrix analyses
Dataset	Matrix	Number of genes	Number of characters
Bacteroides	core (only genes occurring in all of these genomes)	616	265902
Bacteroides	full (all genes occurring in at least four of these genomes)	2351	999780
Croceitalea	core (only genes occurring in all of these genomes)	1386	480600
Croceitalea	full (all genes occurring in at least four of these genomes)	3069	1131527
Fibrobacteres	core (only genes occurring in all of these genomes)	113	62636
Fibrobacteres	full (all genes occurring in at least four of these genomes)	1614	694916
Flaviramulus	core (only genes occurring in all of these genomes)	1315	469358
Flaviramulus	full (all genes occurring in at least four of these genomes)	3420	1335124
Formosa	core (only genes occurring in all of these genomes)	1296	464222
Formosa	full (all genes occurring in at least four of these genomes)	2610	931199
Hydrobacter	core (only genes occurring in all of these genomes)	977	384328
Hydrobacter	full (all genes occurring in at least four of these genomes)	3289	1346066
Labilibacter	core (only genes occurring in all of these genomes)	400	166094
Labilibacter	full (all genes occurring in at least four of these genomes)	3847	1622074
Lewinella	core (only genes occurring in all of these genomes)	321	135411
Lewinella	full (all genes occurring in at least four of these genomes)	3843	1838224
Muribaculum	core (only genes occurring in all of these genomes)	627	270111
Muribaculum	full (all genes occurring in at least four of these genomes)	2230	942302
Roseivirga	core (only genes occurring in all of these genomes)	1288	502878
Roseivirga	full (all genes occurring in at least four of these genomes)	3451	1269413

## Sheet: SH_tests
Dataset	Constraint tree	Likelihood	Delta	SD	Significantly worse, alpha = 0.01	Purpose	Support of critical branches in ML tree	Conflict in 16S rRNA gene tree
bacteroides	ML, core supermatrix	-8163.58	-18.2325	12.4116	No	delineation of Bacteroidaceae and Prevotellaceae	high	-
bacteroides	ML, full supermatrix	-8163.65	-18.2952	12.4199	No	delineation of Bacteroidaceae and Prevotellaceae	high	-
croceitalea	ML, core supermatrix	-4677.42	-41.6387	13.6451	Yes	monophyly of Muricauda	partially high	present, but Flagellimonas and Spongiibacterium also placed within Muricauda
croceitalea	ML, full supermatrix	-4676.21	-40.4248	13.946	Yes	monophyly of Muricauda	partially high	present, but Flagellimonas and Spongiibacterium also placed within Muricauda
fibrobacteres	ML, core supermatrix	-10287.2	-19.3093	13.797	No	monophyly of Fibrobacteres	high	-
fibrobacteres	ML, full supermatrix	-10287.2	-19.3092	13.7969	No	monophyly of Fibrobacteres	high	-
flaviramulus	ML, core supermatrix	-5520.95	-126.16	29.5267	Yes	more backbone support	low	no, considering the low support in the supermatrix tree
flaviramulus	ML, full supermatrix	-5536.3	-141.514	31.8311	Yes	more backbone support	low	no, considering the low support in the supermatrix tree
formosa	ML, core supermatrix	-4097.55	-42.9269	13.7847	Yes	monophyly of Formosa	high	present, e.g. Formosa is monophyletic in 16S rRNA gene tree
formosa	ML, full supermatrix	-4097.55	-42.9269	13.7846	Yes	monophyly of Formosa	high	present, e.g. Formosa is monophyletic in 16S rRNA gene tree
hydrobacter	ML, core supermatrix	-5291.1	-36.7189	12.3012	Yes	monophyly of Sediminibacterium	high	present, e.g. Sediminibacterium is monophyletic in 16S rRNA gene tree
hydrobacter	ML, full supermatrix	-5291.1	-36.7188	12.3011	Yes	monophyly of Sediminibacterium	high	present, e.g. Sediminibacterium is monophyletic in 16S rRNA gene tree
labilibacter	ML, core supermatrix	-7058.87	-122.503	22.4634	Yes	monophyly of Labilibacter and Saccharicrinis	high	present, e.g. both genera are monophyletic in 16S rRNA gene tree
labilibacter	ML, full supermatrix	-7058.87	-122.504	22.4636	Yes	monophyly of Labilibacter and Saccharicrinis	high	present, e.g. both genera are monophyletic in 16S rRNA gene tree
lewinella	ML, core supermatrix	-10886.8	-36.3209	14.1015	No	monophyly of Lewinella	low	-
lewinella	ML, full supermatrix	-10893.7	-43.2919	16.8259	No	monophyly of Lewinella	low	-
muribaculum	ML, core supermatrix	-7438.73	-7.99345	6.55431	No	monophyly of Coprobacter	high	-
muribaculum	ML, full supermatrix	-7438.73	-7.99352	6.55438	No	monophyly of Coprobacter	high	-
roseivirga	ML, core supermatrix	-3587.8	-39.3565	11.4519	Yes	monophyly of Roseivirga	high	present, but Roseivirga not monophyletic either in 16S rRNA gene tree
roseivirga	ML, full supermatrix	-3587.8	-39.3565	11.4519	Yes	monophyly of Roseivirga	high	present, but Roseivirga not monophyletic either in 16S rRNA gene tree

## Sheet: Lewinella_trees
cluster_id	protein_id	original_protein_id	seq_start	seq_end	original_wgs_id	Taxon	Category	Status	Contains	Num.nodes	Max.support
-1	27479330	WP_099156035	4	492	NZ_PDUD01000143
-1	27479331	WP_099149750	1	3785	NZ_PDUD01000016
-1	27479332	WP_099156023	298	1422	NZ_PDUD01000115
-1	27479334	WP_099156027	1	755	NZ_PDUD01000122
-1	27481521	WP_099154731	38359	38574	NZ_PDUD01000048
-1	27479336	WP_099155993	1	5880	NZ_PDUD01000096
-1	27479338	WP_099156029	2	724	NZ_PDUD01000127
-1	27479339	WP_099155943	9587	10873	NZ_PDUD01000086
-1	27479340	WP_099156015	1	2654	NZ_PDUD01000107
-1	27479341	WP_099155918	1	15740	NZ_PDUD01000083
-1	27479343	WP_099156032	190	681	NZ_PDUD01000131
-1	27479344	WP_099148905	1	4778	NZ_PDUD01000008
-1	27480438	WP_099154234	50711	51997	NZ_PDUD01000041
-1	27479346	WP_099156034	163	492	NZ_PDUD01000139
-1	27479348	WP_099156002	698	1201	NZ_PDUD01000099
-1	27479349	WP_099156003	1205	3103	NZ_PDUD01000099
-1	27479350	WP_099156016	303	1583	NZ_PDUD01000108
-1	27479351	WP_099156017	1498	2328	NZ_PDUD01000108
-1	27479352	WP_099156018	456	899	NZ_PDUD01000110
-1	27479353	WP_099156019	993	2093	NZ_PDUD01000110
-1	27479354	WP_099156020	296	805	NZ_PDUD01000111
-1	27479355	WP_099156021	899	1393	NZ_PDUD01000111
-1	27479357	WP_099156026	997	1218	NZ_PDUD01000118
-1	27479359	WP_099156009	1832	3172	NZ_PDUD01000101
-1	27479360	WP_099156010	3382	3618	NZ_PDUD01000101
-1	27480454	WP_099154250	77054	77992	NZ_PDUD01000041
-1	27479363	WP_099155921	12924	14438	NZ_PDUD01000084
-1	27479364	WP_099156004	280	690	NZ_PDUD01000100
-1	27479365	WP_099156005	937	1410	NZ_PDUD01000100
-1	27480460	WP_099154255	84583	86043	NZ_PDUD01000041
-1	27479368	WP_099155989	1130	2545	NZ_PDUD01000095
-1	27479369	WP_099155990	2523	4112	NZ_PDUD01000095
-1	27479370	WP_099155991	4138	5895	NZ_PDUD01000095
-1	27479371	WP_099155992	5966	6208	NZ_PDUD01000095
-1	27479372	WP_099156011	198	758	NZ_PDUD01000103
-1	27479373	WP_099156012	914	1324	NZ_PDUD01000103
-1	27479376	WP_099155998	138	566	NZ_PDUD01000098
-1	27479377	WP_099155999	584	1552	NZ_PDUD01000098
-1	27479379	WP_099156001	3865	4653	NZ_PDUD01000098
-1	27479380	WP_099155994	123	407	NZ_PDUD01000097
-1	27479381	WP_099155995	695	1639	NZ_PDUD01000097
-1	27479383	WP_099155997	4827	5477	NZ_PDUD01000097
-1	27479384	WP_099155984	467	1708	NZ_PDUD01000094
-1	27479385	WP_099155985	1787	3136	NZ_PDUD01000094
-1	27479386	WP_099155986	3175	4836	NZ_PDUD01000094
-1	27479387	WP_099155987	4970	5254	NZ_PDUD01000094
-1	27479389	WP_099149745	4221	4406	NZ_PDUD01000015
-1	27479390	WP_099149746	4453	6954	NZ_PDUD01000015
-1	27479391	WP_099149747	7168	8154	NZ_PDUD01000015
-1	27479393	WP_099149749	16774	17439	NZ_PDUD01000015
-1	27479394	WP_099155961	260	1423	NZ_PDUD01000090
-1	27479397	WP_099155964	5807	6859	NZ_PDUD01000090
-1	27479399	WP_099155966	903	2390	NZ_PDUD01000091
-1	27482679	WP_099152769	28025	28417	NZ_PDUD01000029
-1	27479401	WP_099155968	5742	6227	NZ_PDUD01000091
-1	27479405	WP_099155972	2533	2712	NZ_PDUD01000092
-1	27479406	WP_099155973	2875	3429	NZ_PDUD01000092
-1	27479407	WP_099155974	3547	4431	NZ_PDUD01000092
-1	27479408	WP_099155975	4469	5389	NZ_PDUD01000092
-1	27482689	WP_099152775	36441	37832	NZ_PDUD01000029
-1	27480505	WP_099155171	27417	28004	NZ_PDUD01000055
-1	27479413	WP_099155947	6750	8993	NZ_PDUD01000087
-1	27479416	WP_099155977	492	1487	NZ_PDUD01000093
-1	27479418	WP_099155979	2737	3201	NZ_PDUD01000093
-1	27479419	WP_099155980	3194	4717	NZ_PDUD01000093
-1	27479420	WP_099155981	4733	5266	NZ_PDUD01000093
-1	27479421	WP_099155982	5369	6082	NZ_PDUD01000093
-1	27479422	WP_099155983	6083	6703	NZ_PDUD01000093
-1	27479423	WP_099155909	519	3704	NZ_PDUD01000082
-1	27480517	WP_099155182	42185	44362	NZ_PDUD01000055
-1	27480518	WP_099155183	44395	44775	NZ_PDUD01000055
-1	27479426	WP_099155912	6669	7286	NZ_PDUD01000082
-1	27481613	WP_099153866	62866	63078	NZ_PDUD01000037
-1	27480521	WP_099155185	47954	50341	NZ_PDUD01000055
-1	27479430	WP_099155916	13816	15114	NZ_PDUD01000082
-1	27479431	WP_099155917	15214	16209	NZ_PDUD01000082
-1	27479432	WP_099155950	512	3703	NZ_PDUD01000089
-1	27479433	WP_099155951	3749	5014	NZ_PDUD01000089
-1	27479434	WP_099155952	5071	5490	NZ_PDUD01000089
-1	27479435	WP_099155953	5546	5914	NZ_PDUD01000089
-1	27479436	WP_099155954	6050	6685	NZ_PDUD01000089
-1	27479437	WP_099155955	6695	7117	NZ_PDUD01000089
-1	27479438	WP_099155956	7114	8052	NZ_PDUD01000089
-1	27479439	WP_099155957	8049	8588	NZ_PDUD01000089
-1	27479440	WP_099155958	8588	8920	NZ_PDUD01000089
-1	27479441	WP_099155959	8920	9813	NZ_PDUD01000089
-1	27479442	WP_099155960	9806	10282	NZ_PDUD01000089
-1	27481629	WP_099153882	83581	84702	NZ_PDUD01000037
-1	27479444	WP_099155639	1011	1466	NZ_PDUD01000068
-1	27481631	WP_099153884	85015	86181	NZ_PDUD01000037
-1	27479446	WP_099155641	2000	3235	NZ_PDUD01000068
-1	27479447	WP_099155642	3284	6811	NZ_PDUD01000068
-1	27479449	WP_099155643	10049	10888	NZ_PDUD01000068
-1	27480543	WP_099154993	9843	10796	NZ_PDUD01000052
-1	27480544	WP_099154994	10857	11933	NZ_PDUD01000052
-1	27480545	WP_099154995	13322	13891	NZ_PDUD01000052
-1	27480546	WP_099154996	13905	14681	NZ_PDUD01000052
-1	27480547	WP_099154997	14715	15755	NZ_PDUD01000052
-1	27479455	WP_099155647	16434	18434	NZ_PDUD01000068
-1	27479456	WP_099155850	182	3553	NZ_PDUD01000077
-1	27479458	WP_099155852	4725	5786	NZ_PDUD01000077
-1	27479459	WP_099155853	6071	6538	NZ_PDUD01000077
-1	27479460	WP_099155854	6805	7416	NZ_PDUD01000077
-1	27479461	WP_099155855	7484	8080	NZ_PDUD01000077
-1	27479462	WP_099155863	8138	9457	NZ_PDUD01000077
-1	27480556	WP_099155006	30236	32191	NZ_PDUD01000052
-1	27479466	WP_099155859	15556	16434	NZ_PDUD01000077
-1	27481653	WP_099153905	116246	117592	NZ_PDUD01000037
-1	27479468	WP_099155861	18885	19067	NZ_PDUD01000077
-1	27480563	WP_099155011	36572	36916	NZ_PDUD01000052
-1	27480564	WP_099155012	37346	37696	NZ_PDUD01000052
-1	27480566	WP_099155014	39598	41505	NZ_PDUD01000052
-1	27479474	WP_099155898	4793	5821	NZ_PDUD01000081
-1	27480568	WP_099155016	43702	44586	NZ_PDUD01000052
-1	27480571	WP_099155019	47109	47786	NZ_PDUD01000052
-1	27480573	WP_099155021	50586	51086	NZ_PDUD01000052
-1	27479481	WP_099155905	13434	14186	NZ_PDUD01000081
-1	27480575	WP_099155023	52130	52489	NZ_PDUD01000052
-1	27479484	WP_099155880	620	1039	NZ_PDUD01000080
-1	27479485	WP_099155881	1087	2064	NZ_PDUD01000080
-1	27479488	WP_099155884	5402	5980	NZ_PDUD01000080
-1	27482768	WP_099152848	153866	154819	NZ_PDUD01000029
-1	27479490	WP_099155886	8936	9364	NZ_PDUD01000080
-1	27479491	WP_099155887	9395	9844	NZ_PDUD01000080
-1	27479492	WP_099155888	9888	10739	NZ_PDUD01000080
-1	27479493	WP_099155889	10782	11522	NZ_PDUD01000080
-1	27479494	WP_099155890	11495	11842	NZ_PDUD01000080
-1	27479496	WP_099155892	15921	16655	NZ_PDUD01000080
-1	27479497	WP_099155893	16802	17809	NZ_PDUD01000080
-1	27479498	WP_099155894	18139	20415	NZ_PDUD01000080
-1	27479500	WP_099155807	2495	2788	NZ_PDUD01000075
-1	27479501	WP_099155808	2788	3012	NZ_PDUD01000075
-1	27479502	WP_099155809	3814	4704	NZ_PDUD01000075
-1	27479503	WP_099155810	4872	6401	NZ_PDUD01000075
-1	27479504	WP_099155811	6531	6902	NZ_PDUD01000075
-1	27479507	WP_099155814	9477	10310	NZ_PDUD01000075
-1	27479508	WP_099155815	10477	11853	NZ_PDUD01000075
-1	27479509	WP_099155816	12865	13479	NZ_PDUD01000075
-1	27479510	WP_099155817	13518	13730	NZ_PDUD01000075
-1	27479511	WP_099155818	14552	14851	NZ_PDUD01000075
-1	27479512	WP_099155819	15271	15957	NZ_PDUD01000075
-1	27479513	WP_099155820	16205	17524	NZ_PDUD01000075
-1	27479514	WP_099155821	19041	19286	NZ_PDUD01000075
-1	27479515	WP_099155864	231	1889	NZ_PDUD01000079
-1	27479516	WP_099155865	2003	2485	NZ_PDUD01000079
-1	27479517	WP_099155866	2549	2860	NZ_PDUD01000079
-1	27479518	WP_099155867	3037	3321	NZ_PDUD01000079
-1	27479520	WP_099155869	5499	6707	NZ_PDUD01000079
-1	27479521	WP_099155870	6738	7523	NZ_PDUD01000079
-1	27479522	WP_099155871	8222	8509	NZ_PDUD01000079
-1	27479523	WP_099155872	8521	8844	NZ_PDUD01000079
-1	27479524	WP_099155873	9102	9320	NZ_PDUD01000079
-1	27480618	WP_099155222	27676	27969	NZ_PDUD01000056
-1	27479526	WP_099155875	14766	15182	NZ_PDUD01000079
-1	27479527	WP_099155876	15694	16710	NZ_PDUD01000079
-1	27479529	WP_099155878	17328	18959	NZ_PDUD01000079
-1	27479530	WP_099155879	18991	20331	NZ_PDUD01000079
-1	27479531	WP_099155922	109	444	NZ_PDUD01000085
-1	27479532	WP_099155923	716	964	NZ_PDUD01000085
-1	27479533	WP_099155924	986	2977	NZ_PDUD01000085
-1	27479534	WP_099155925	2974	3228	NZ_PDUD01000085
-1	27479535	WP_099155926	3228	3620	NZ_PDUD01000085
-1	27479536	WP_099155927	3624	4514	NZ_PDUD01000085
-1	27479537	WP_099155928	4514	4870	NZ_PDUD01000085
-1	27479538	WP_099155929	4901	5371	NZ_PDUD01000085
-1	27479539	WP_099155930	5435	5845	NZ_PDUD01000085
-1	27479540	WP_099155931	5838	6944	NZ_PDUD01000085
-1	27479541	WP_099155932	6929	7234	NZ_PDUD01000085
-1	27479542	WP_099155933	7236	7541	NZ_PDUD01000085
-1	27479543	WP_099155934	7538	8326	NZ_PDUD01000085
-1	27479544	WP_099155935	9445	9909	NZ_PDUD01000085
-1	27479545	WP_099155936	9896	10378	NZ_PDUD01000085
-1	27479547	WP_099155938	11256	11690	NZ_PDUD01000085
-1	27479548	WP_099155939	11687	11938	NZ_PDUD01000085
-1	27479549	WP_099155940	11959	12174	NZ_PDUD01000085
-1	27479550	WP_099155941	12180	12395	NZ_PDUD01000085
-1	27479551	WP_099155942	12398	12652	NZ_PDUD01000085
-1	27480645	WP_099155249	48864	49361	NZ_PDUD01000056
-1	27479556	WP_099148888	7831	8229	NZ_PDUD01000007
-1	27480650	WP_099155253	53369	54073	NZ_PDUD01000056
-1	27480651	WP_099155254	54127	54777	NZ_PDUD01000056
-1	27479559	WP_099148891	9494	9754	NZ_PDUD01000007
-1	27479560	WP_099148892	9847	10263	NZ_PDUD01000007
-1	27479562	WP_099148894	13500	14372	NZ_PDUD01000007
-1	27479563	WP_099148895	14365	14772	NZ_PDUD01000007
-1	27480657	WP_099155260	63301	64974	NZ_PDUD01000056
-1	27479566	WP_099148898	16849	17712	NZ_PDUD01000007
-1	27479569	WP_099148901	20478	21080	NZ_PDUD01000007
-1	27479570	WP_099148902	21194	21604	NZ_PDUD01000007
-1	27480665	WP_099154797	6898	7083	NZ_PDUD01000049
-1	27485040	WP_099150957	348853	349353	NZ_PDUD01000020
-1	27479577	WP_099155788	5676	6461	NZ_PDUD01000074
-1	27479578	WP_099155789	6449	7405	NZ_PDUD01000074
-1	27479579	WP_099155790	7427	9286	NZ_PDUD01000074
-1	27479583	WP_099155794	12224	12736	NZ_PDUD01000074
-1	27479584	WP_099155795	12738	13034	NZ_PDUD01000074
-1	27479585	WP_099155796	13037	13228	NZ_PDUD01000074
-1	27479586	WP_099155797	13818	14237	NZ_PDUD01000074
-1	27479588	WP_099155799	20846	22084	NZ_PDUD01000074
-1	27479589	WP_099155800	22701	23405	NZ_PDUD01000074
-1	27479590	WP_099155801	23761	24675	NZ_PDUD01000074
-1	27479592	WP_099155803	25472	25690	NZ_PDUD01000074
-1	27479593	WP_099155804	26269	26493	NZ_PDUD01000074
-1	27479594	WP_099155805	26930	27541	NZ_PDUD01000074
-1	27481781	WP_099153739	20700	21635	NZ_PDUD01000036
-1	27481783	WP_099153741	24517	26631	NZ_PDUD01000036
-1	27481784	WP_099153825	26637	27032	NZ_PDUD01000036
-1	27481786	WP_099153743	28416	29147	NZ_PDUD01000036
-1	27481789	WP_099153746	30883	31752	NZ_PDUD01000036
-1	27479604	WP_099155745	9789	11555	NZ_PDUD01000072
-1	27479605	WP_099155746	11552	15094	NZ_PDUD01000072
-1	27480699	WP_099154830	51052	52647	NZ_PDUD01000049
-1	27480700	WP_099154831	52702	53394	NZ_PDUD01000049
-1	27480703	WP_099154834	55176	55511	NZ_PDUD01000049
-1	27483983	WP_099149277	154197	155417	NZ_PDUD01000010
-1	27481800	WP_099153755	49880	50476	NZ_PDUD01000036
-1	27479615	WP_099155756	27434	28117	NZ_PDUD01000072
-1	27479616	WP_099155757	28242	28580	NZ_PDUD01000072
-1	27479617	WP_099155758	28762	29136	NZ_PDUD01000072
-1	27481805	WP_099153759	53937	54296	NZ_PDUD01000036
-1	27481806	WP_099153760	54548	56005	NZ_PDUD01000036
-1	27479622	WP_099149724	9615	10466	NZ_PDUD01000014
-1	27480721	WP_099154849	86926	87954	NZ_PDUD01000049
-1	27481816	WP_099153770	72003	72362	NZ_PDUD01000036
-1	27479631	WP_099149733	22424	23596	NZ_PDUD01000014
-1	27480725	WP_099154853	96117	96866	NZ_PDUD01000049
-1	27479635	WP_099149736	27788	28687	NZ_PDUD01000014
-1	27480729	WP_099149655	633	3461	NZ_PDUD01000013
-1	27480730	WP_099149656	3583	3801	NZ_PDUD01000013
-1	27479638	WP_099149739	31497	31676	NZ_PDUD01000014
-1	27479640	WP_099149741	33218	33508	NZ_PDUD01000014
-1	27479641	WP_099149742	33612	33911	NZ_PDUD01000014
-1	27479642	WP_099148860	757	1383	NZ_PDUD01000006
-1	27479643	WP_099148861	1409	2689	NZ_PDUD01000006
-1	27480737	WP_099149663	14291	16987	NZ_PDUD01000013
-1	27485110	WP_099150542	91078	91863	NZ_PDUD01000019
-1	27479646	WP_099148864	7109	8521	NZ_PDUD01000006
-1	27479647	WP_099148865	8475	9449	NZ_PDUD01000006
-1	27479648	WP_099148866	9465	10454	NZ_PDUD01000006
-1	27479649	WP_099148867	10536	12461	NZ_PDUD01000006
-1	27479650	WP_099148868	12524	13684	NZ_PDUD01000006
-1	27479651	WP_099148869	14158	14868	NZ_PDUD01000006
-1	27479652	WP_099148870	15143	16525	NZ_PDUD01000006
-1	27480747	WP_099149673	23874	24281	NZ_PDUD01000013
-1	27479655	WP_099148873	20071	20646	NZ_PDUD01000006
-1	27479657	WP_099148874	22825	23493	NZ_PDUD01000006
-1	27479658	WP_099148875	23599	24291	NZ_PDUD01000006
-1	27479660	WP_099148876	27076	28758	NZ_PDUD01000006
-1	27479661	WP_099148877	29416	31599	NZ_PDUD01000006
-1	27479662	WP_099148878	31755	32351	NZ_PDUD01000006
-1	27479663	WP_099148879	32433	35606	NZ_PDUD01000006
-1	27479664	WP_099148880	35564	36196	NZ_PDUD01000006
-1	27479665	WP_099148881	36292	39891	NZ_PDUD01000006
-1	27479667	WP_099155685	1805	3478	NZ_PDUD01000070
-1	27479668	WP_099155686	3494	5116	NZ_PDUD01000070
-1	27479669	WP_099155687	5180	6766	NZ_PDUD01000070
-1	27479670	WP_099155688	6826	8448	NZ_PDUD01000070
-1	27479671	WP_099155689	8522	8962	NZ_PDUD01000070
-1	27479674	WP_099155692	12099	14111	NZ_PDUD01000070
-1	27479675	WP_099155693	14124	15956	NZ_PDUD01000070
-1	27479676	WP_099155694	16175	16522	NZ_PDUD01000070
-1	27479677	WP_099155695	16761	17480	NZ_PDUD01000070
-1	27480772	WP_099149697	54156	60458	NZ_PDUD01000013
-1	27480774	WP_099149699	62494	63051	NZ_PDUD01000013
-1	27479684	WP_099155701	25751	26197	NZ_PDUD01000070
-1	27479685	WP_099155702	26394	27287	NZ_PDUD01000070
-1	27479686	WP_099155703	27310	28302	NZ_PDUD01000070
-1	27479688	WP_099155705	29320	29742	NZ_PDUD01000070
-1	27480782	WP_099149707	68995	70131	NZ_PDUD01000013
-1	27480784	WP_099149709	70783	71274	NZ_PDUD01000013
-1	27480785	WP_099149710	71396	71794	NZ_PDUD01000013
-1	27480787	WP_099149712	72827	73087	NZ_PDUD01000013
-1	27480788	WP_099149713	73752	73967	NZ_PDUD01000013
-1	27480789	WP_099149714	74020	74376	NZ_PDUD01000013
-1	27479697	WP_099155766	4404	5300	NZ_PDUD01000073
-1	27479699	WP_099155768	6533	7951	NZ_PDUD01000073
-1	27479700	WP_099155769	8017	8505	NZ_PDUD01000073
-1	27480794	WP_099149719	77251	77490	NZ_PDUD01000013
-1	27480795	WP_099154637	449	1381	NZ_PDUD01000047
-1	27481891	WP_099153059	24951	25427	NZ_PDUD01000031
-1	27479706	WP_099155775	15903	18806	NZ_PDUD01000073
-1	27479707	WP_099155776	18906	19961	NZ_PDUD01000073
-1	27480801	WP_099154643	5924	7222	NZ_PDUD01000047
-1	27479710	WP_099155779	23025	23789	NZ_PDUD01000073
-1	27479711	WP_099155780	24012	25148	NZ_PDUD01000073
-1	27479712	WP_099155781	25123	26124	NZ_PDUD01000073
-1	27479714	WP_099155783	27969	28163	NZ_PDUD01000073
-1	27479717	WP_099155614	2240	3607	NZ_PDUD01000067
-1	27479718	WP_099155615	3841	6570	NZ_PDUD01000067
-1	27479721	WP_099155618	10067	11683	NZ_PDUD01000067
-1	27480817	WP_099154656	24444	24668	NZ_PDUD01000047
-1	27479725	WP_099155622	14641	17637	NZ_PDUD01000067
-1	27479726	WP_099155623	17634	18323	NZ_PDUD01000067
-1	27479727	WP_099155624	18649	19338	NZ_PDUD01000067
-1	27479728	WP_099155636	19447	20493	NZ_PDUD01000067
-1	27479729	WP_099155625	20486	21163	NZ_PDUD01000067
-1	27481917	WP_099153082	54566	54832	NZ_PDUD01000031
-1	27479732	WP_099155628	24142	24369	NZ_PDUD01000067
-1	27487384	WP_099148229	448031	449692	NZ_PDUD01000001
-1	27479734	WP_099155630	25736	27280	NZ_PDUD01000067
-1	27479740	WP_099155635	35562	37100	NZ_PDUD01000067
-1	27480834	WP_099154673	43868	46264	NZ_PDUD01000047
-1	27479743	WP_099155489	2930	3838	NZ_PDUD01000063
-1	27479745	WP_099155491	4367	4861	NZ_PDUD01000063
-1	27480839	WP_099154678	56544	58964	NZ_PDUD01000047
-1	27479747	WP_099155493	5934	6518	NZ_PDUD01000063
-1	27479750	WP_099155496	8233	8475	NZ_PDUD01000063
-1	27479755	WP_099155511	18675	20378	NZ_PDUD01000063
-1	27479757	WP_099155512	21956	22771	NZ_PDUD01000063
-1	27479758	WP_099155502	23376	24662	NZ_PDUD01000063
-1	27480853	WP_099154692	88621	91005	NZ_PDUD01000047
-1	27481947	WP_099153109	89866	90549	NZ_PDUD01000031
-1	27481948	WP_099153110	90726	90947	NZ_PDUD01000031
-1	27479763	WP_099155507	27314	27751	NZ_PDUD01000063
-1	27479765	WP_099155509	33807	38408	NZ_PDUD01000063
-1	27479766	WP_099155510	39178	44151	NZ_PDUD01000063
-1	27479767	WP_099155822	380	1189	NZ_PDUD01000076
-1	27479768	WP_099155823	1413	1847	NZ_PDUD01000076
-1	27479769	WP_099155824	1952	2536	NZ_PDUD01000076
-1	27479770	WP_099155825	2627	2806	NZ_PDUD01000076
-1	27479771	WP_099155826	2805	3023	NZ_PDUD01000076
-1	27479772	WP_099155827	3079	3441	NZ_PDUD01000076
-1	27479773	WP_099155828	4016	4903	NZ_PDUD01000076
-1	27479774	WP_099155829	5259	5858	NZ_PDUD01000076
-1	27479775	WP_099155830	5866	6486	NZ_PDUD01000076
-1	27479776	WP_099155831	6473	6814	NZ_PDUD01000076
-1	27479778	WP_099155833	7130	7405	NZ_PDUD01000076
-1	27479779	WP_099155834	7405	7809	NZ_PDUD01000076
-1	27479780	WP_099155835	8007	9866	NZ_PDUD01000076
-1	27479781	WP_099155836	10077	10685	NZ_PDUD01000076
-1	27479782	WP_099155837	10769	11029	NZ_PDUD01000076
-1	27479783	WP_099155838	11026	11289	NZ_PDUD01000076
-1	27479784	WP_099155839	11703	12074	NZ_PDUD01000076
-1	27479785	WP_099155840	12245	12796	NZ_PDUD01000076
-1	27479786	WP_099155841	12970	13515	NZ_PDUD01000076
-1	27479790	WP_099155845	15090	16103	NZ_PDUD01000076
-1	27479792	WP_099155847	18491	18901	NZ_PDUD01000076
-1	27479794	WP_099155849	20598	20954	NZ_PDUD01000076
-1	27480888	WP_099154464	39050	40609	NZ_PDUD01000044
-1	27479796	WP_099155710	1492	3162	NZ_PDUD01000071
-1	27480890	WP_099154466	41510	42550	NZ_PDUD01000044
-1	27479798	WP_099155712	11114	11443	NZ_PDUD01000071
-1	27479800	WP_099155714	12014	12616	NZ_PDUD01000071
-1	27480895	WP_099154471	53226	54644	NZ_PDUD01000044
-1	27479803	WP_099155717	14212	14604	NZ_PDUD01000071
-1	27480897	WP_099154473	56463	57917	NZ_PDUD01000044
-1	27479805	WP_099155719	15512	15694	NZ_PDUD01000071
-1	27480900	WP_099154476	61325	62839	NZ_PDUD01000044
-1	27480901	WP_099154477	63066	63809	NZ_PDUD01000044
-1	27479809	WP_099155723	19595	19819	NZ_PDUD01000071
-1	27480903	WP_099154479	64894	66183	NZ_PDUD01000044
-1	27479812	WP_099155726	23148	24668	NZ_PDUD01000071
-1	27480910	WP_099154486	72863	73300	NZ_PDUD01000044
-1	27482004	WP_099153621	27179	28177	NZ_PDUD01000035
-1	27479819	WP_099155733	29621	30220	NZ_PDUD01000071
-1	27479820	WP_099155734	30298	30690	NZ_PDUD01000071
-1	27482007	WP_099153624	29799	30530	NZ_PDUD01000035
-1	27479824	WP_099155584	3262	3639	NZ_PDUD01000066
-1	27479825	WP_099155610	3658	4701	NZ_PDUD01000066
-1	27480919	WP_099154495	90298	90537	NZ_PDUD01000044
-1	27480920	WP_099154496	90520	91149	NZ_PDUD01000044
-1	27480921	WP_099154497	91525	91923	NZ_PDUD01000044
-1	27480923	WP_099154499	92956	94218	NZ_PDUD01000044
-1	27479831	WP_099155590	12127	12999	NZ_PDUD01000066
-1	27480925	WP_099154501	95051	95605	NZ_PDUD01000044
-1	27480926	WP_099154502	95748	98357	NZ_PDUD01000044
-1	27480927	WP_099154503	98144	100909	NZ_PDUD01000044
-1	27480928	WP_099154504	101285	101650	NZ_PDUD01000044
-1	27480929	WP_099154505	102102	103616	NZ_PDUD01000044
-1	27484210	WP_099148420	186938	188509	NZ_PDUD01000002
-1	27479839	WP_099155598	24401	24583	NZ_PDUD01000066
-1	27482027	WP_099153643	69179	70168	NZ_PDUD01000035
-1	27483121	WP_099152727	205129	207426	NZ_PDUD01000028
-1	27479845	WP_099155603	29170	30186	NZ_PDUD01000066
-1	27479847	WP_099155605	31480	32769	NZ_PDUD01000066
-1	27479848	WP_099155606	33059	33691	NZ_PDUD01000066
-1	27479849	WP_099155607	34227	35057	NZ_PDUD01000066
-1	27480945	WP_099154872	22104	22601	NZ_PDUD01000050
-1	27479854	WP_099155353	6900	7394	NZ_PDUD01000059
-1	27484231	WP_099148440	221965	223488	NZ_PDUD01000002
-1	27484234	WP_099148443	228862	229413	NZ_PDUD01000002
-1	27479864	WP_099155363	20373	21335	NZ_PDUD01000059
-1	27479866	WP_099155365	22444	22989	NZ_PDUD01000059
-1	27479867	WP_099155366	23096	23752	NZ_PDUD01000059
-1	27480961	WP_099154887	38847	39299	NZ_PDUD01000050
-1	27479870	WP_099155369	28532	29920	NZ_PDUD01000059
-1	27479871	WP_099155370	30070	31941	NZ_PDUD01000059
-1	27479872	WP_099155371	32000	33082	NZ_PDUD01000059
-1	27479875	WP_099155374	37450	39012	NZ_PDUD01000059
-1	27479876	WP_099155375	39082	42237	NZ_PDUD01000059
-1	27479877	WP_099155376	42280	42543	NZ_PDUD01000059
-1	27480971	WP_099154897	47232	48233	NZ_PDUD01000050
-1	27484252	WP_099148460	251191	252090	NZ_PDUD01000002
-1	27483160	WP_099152445	41583	41858	NZ_PDUD01000027
-1	27479885	WP_099155417	1486	1899	NZ_PDUD01000061
-1	27480980	WP_099154905	58522	59712	NZ_PDUD01000050
-1	27482074	WP_099153689	124048	124245	NZ_PDUD01000035
-1	27479891	WP_099155423	11068	12771	NZ_PDUD01000061
-1	27480988	WP_099154912	67466	69721	NZ_PDUD01000050
-1	27480991	WP_099154915	72478	72894	NZ_PDUD01000050
-1	27479909	WP_099155439	38888	40795	NZ_PDUD01000061
-1	27479911	WP_099155441	42109	43593	NZ_PDUD01000061
-1	27481005	WP_099149578	715	1521	NZ_PDUD01000012
-1	27481007	WP_099149580	2976	3416	NZ_PDUD01000012
-1	27481008	WP_099149581	3637	3918	NZ_PDUD01000012
-1	27479916	WP_099155383	2835	3044	NZ_PDUD01000060
-1	27481011	WP_099149584	5844	6551	NZ_PDUD01000012
-1	27481012	WP_099149585	6687	8261	NZ_PDUD01000012
-1	27481013	WP_099149586	8957	9418	NZ_PDUD01000012
-1	27479921	WP_099155388	6807	7397	NZ_PDUD01000060
-1	27479923	WP_099155390	11399	13033	NZ_PDUD01000060
-1	27481017	WP_099149590	12890	13588	NZ_PDUD01000012
-1	27479926	WP_099155392	15400	18519	NZ_PDUD01000060
-1	27481020	WP_099149593	15129	16391	NZ_PDUD01000012
-1	27479932	WP_099155398	26278	26499	NZ_PDUD01000060
-1	27481026	WP_099149599	27600	28286	NZ_PDUD01000012
-1	27479934	WP_099155400	29444	30406	NZ_PDUD01000060
-1	27479935	WP_099155401	30413	31210	NZ_PDUD01000060
-1	27479936	WP_099155402	31261	32211	NZ_PDUD01000060
-1	27481031	WP_099149603	31414	32073	NZ_PDUD01000012
-1	27479939	WP_099155405	34521	35603	NZ_PDUD01000060
-1	27481033	WP_099149605	33982	34587	NZ_PDUD01000012
-1	27481034	WP_099149606	34708	35238	NZ_PDUD01000012
-1	27479942	WP_099155408	39307	40947	NZ_PDUD01000060
-1	27479943	WP_099155409	41007	41465	NZ_PDUD01000060
-1	27479944	WP_099155410	41703	42635	NZ_PDUD01000060
-1	27481038	WP_099149609	36929	37489	NZ_PDUD01000012
-1	27481039	WP_099149610	37486	38013	NZ_PDUD01000012
-1	27479947	WP_099155413	45404	51181	NZ_PDUD01000060
-1	27479948	WP_099155651	187	1065	NZ_PDUD01000069
-1	27479949	WP_099155683	1121	1768	NZ_PDUD01000069
-1	27479950	WP_099155652	1783	2685	NZ_PDUD01000069
-1	27479951	WP_099155653	2675	3136	NZ_PDUD01000069
-1	27479953	WP_099155655	4369	4647	NZ_PDUD01000069
-1	27481049	WP_099149620	49312	49848	NZ_PDUD01000012
-1	27479958	WP_099155660	7987	8295	NZ_PDUD01000069
-1	27479959	WP_099155661	8678	9292	NZ_PDUD01000069
-1	27479960	WP_099155662	9550	12702	NZ_PDUD01000069
-1	27479961	WP_099155663	12832	13116	NZ_PDUD01000069
-1	27479962	WP_099155664	13123	13407	NZ_PDUD01000069
-1	27479963	WP_099155665	13471	14361	NZ_PDUD01000069
-1	27479965	WP_099155667	15880	16179	NZ_PDUD01000069
-1	27479967	WP_099155669	16899	17579	NZ_PDUD01000069
-1	27482154	WP_099154059	50688	51647	NZ_PDUD01000039
-1	27479969	WP_099155671	19441	19680	NZ_PDUD01000069
-1	27479970	WP_099155672	19763	23419	NZ_PDUD01000069
-1	27479971	WP_099155673	23491	24132	NZ_PDUD01000069
-1	27481065	WP_099149635	65777	67648	NZ_PDUD01000012
-1	27479973	WP_099155675	27388	28224	NZ_PDUD01000069
-1	27479974	WP_099155676	28275	29750	NZ_PDUD01000069
-1	27479976	WP_099155678	30534	31097	NZ_PDUD01000069
-1	27479978	WP_099155680	31931	32203	NZ_PDUD01000069
-1	27479979	WP_099155681	32308	33174	NZ_PDUD01000069
-1	27479980	WP_099155682	33374	35893	NZ_PDUD01000069
-1	27479982	WP_099155514	1719	3368	NZ_PDUD01000064
-1	27479984	WP_099155516	6838	7890	NZ_PDUD01000064
-1	27479985	WP_099155517	8002	8625	NZ_PDUD01000064
-1	27481079	WP_099149648	88764	89165	NZ_PDUD01000012
-1	27481080	WP_099149649	90402	92366	NZ_PDUD01000012
-1	27482174	WP_099154079	74177	75451	NZ_PDUD01000039
-1	27481082	WP_099154363	1615	1797	NZ_PDUD01000043
-1	27481083	WP_099154364	2149	2757	NZ_PDUD01000043
-1	27481084	WP_099154365	3090	4181	NZ_PDUD01000043
-1	27481085	WP_099154366	4696	5754	NZ_PDUD01000043
-1	27481086	WP_099154367	5875	6354	NZ_PDUD01000043
-1	27481087	WP_099154368	8912	9979	NZ_PDUD01000043
-1	27481088	WP_099154369	10093	10536	NZ_PDUD01000043
-1	27481089	WP_099154370	10617	11189	NZ_PDUD01000043
-1	27481090	WP_099154371	11643	12254	NZ_PDUD01000043
-1	27481091	WP_099154372	12752	13051	NZ_PDUD01000043
-1	27481092	WP_099154373	13477	13815	NZ_PDUD01000043
-1	27481093	WP_099154374	13954	14802	NZ_PDUD01000043
-1	27481094	WP_099154375	15330	16982	NZ_PDUD01000043
-1	27481096	WP_099154377	18467	18952	NZ_PDUD01000043
-1	27481097	WP_099154378	19176	21365	NZ_PDUD01000043
-1	27481098	WP_099154436	21616	21828	NZ_PDUD01000043
-1	27481099	WP_099154379	22390	23355	NZ_PDUD01000043
-1	27481100	WP_099154380	24794	27835	NZ_PDUD01000043
-1	27480008	WP_099155539	35048	35233	NZ_PDUD01000064
-1	27481103	WP_099154383	30114	30377	NZ_PDUD01000043
-1	27481104	WP_099154384	30885	31370	NZ_PDUD01000043
-1	27480012	WP_099155542	39781	40695	NZ_PDUD01000064
-1	27480013	WP_099155543	40534	41457	NZ_PDUD01000064
-1	27481109	WP_099154437	34808	34999	NZ_PDUD01000043
-1	27480017	WP_099155549	4022	5197	NZ_PDUD01000065
-1	27480018	WP_099155550	5447	5875	NZ_PDUD01000065
-1	27480019	WP_099155551	5894	7630	NZ_PDUD01000065
-1	27481113	WP_099154392	38965	39735	NZ_PDUD01000043
-1	27480021	WP_099155553	8558	9097	NZ_PDUD01000065
-1	27480022	WP_099155554	9213	10241	NZ_PDUD01000065
-1	27480023	WP_099155555	10283	11827	NZ_PDUD01000065
-1	27480024	WP_099155556	11846	12088	NZ_PDUD01000065
-1	27481118	WP_099154397	48859	50991	NZ_PDUD01000043
-1	27480027	WP_099155558	16838	17803	NZ_PDUD01000065
-1	27481121	WP_099154400	53888	55561	NZ_PDUD01000043
-1	27480029	WP_099155560	18678	18902	NZ_PDUD01000065
-1	27480036	WP_099155566	25000	26847	NZ_PDUD01000065
-1	27480040	WP_099155570	31139	31903	NZ_PDUD01000065
-1	27480041	WP_099155581	31952	32734	NZ_PDUD01000065
-1	27481135	WP_099154414	70286	75511	NZ_PDUD01000043
-1	27480043	WP_099155571	33926	34819	NZ_PDUD01000065
-1	27481137	WP_099154416	78894	82604	NZ_PDUD01000043
-1	27480045	WP_099155573	35877	36488	NZ_PDUD01000065
-1	27480046	WP_099155574	36836	37270	NZ_PDUD01000065
-1	27480052	WP_099155050	956	1321	NZ_PDUD01000053
-1	27480053	WP_099155051	1494	2396	NZ_PDUD01000053
-1	27480055	WP_099155053	2972	4516	NZ_PDUD01000053
-1	27481150	WP_099154429	102367	105471	NZ_PDUD01000043
-1	27480059	WP_099155056	7248	8135	NZ_PDUD01000053
-1	27480060	WP_099155057	8323	9474	NZ_PDUD01000053
-1	27480061	WP_099155058	9907	11310	NZ_PDUD01000053
-1	27480063	WP_099155060	11907	12446	NZ_PDUD01000053
-1	27480064	WP_099155061	12462	12659	NZ_PDUD01000053
-1	27481158	WP_099148614	12124	14910	NZ_PDUD01000003
-1	27481159	WP_099148539	14920	16401	NZ_PDUD01000003
-1	27480068	WP_099155065	18340	19620	NZ_PDUD01000053
-1	27483349	WP_099148668	70734	71216	NZ_PDUD01000004
-1	27480071	WP_099155068	22560	26987	NZ_PDUD01000053
-1	27482258	WP_099153190	34214	34783	NZ_PDUD01000032
-1	27480073	WP_099155070	28985	30565	NZ_PDUD01000053
-1	27480074	WP_099155071	30687	31220	NZ_PDUD01000053
-1	27482261	WP_099153193	36325	39642	NZ_PDUD01000032
-1	27480076	WP_099155073	32744	36313	NZ_PDUD01000053
-1	27482265	WP_099153197	44216	45943	NZ_PDUD01000032
-1	27484454	WP_099151341	184636	184962	NZ_PDUD01000022
-1	27480083	WP_099155080	43175	44011	NZ_PDUD01000053
-1	27480085	WP_099155082	44859	45995	NZ_PDUD01000053
-1	27480086	WP_099155083	46120	46896	NZ_PDUD01000053
-1	27482273	WP_099153204	63289	63726	NZ_PDUD01000032
-1	27480089	WP_099155086	51346	51645	NZ_PDUD01000053
-1	27480090	WP_099155087	51625	77537	NZ_PDUD01000053
-1	27480091	WP_099155447	113	895	NZ_PDUD01000062
-1	27480094	WP_099155450	5215	6084	NZ_PDUD01000062
-1	27480095	WP_099155451	6556	7392	NZ_PDUD01000062
-1	27480096	WP_099155452	7483	8055	NZ_PDUD01000062
-1	27480097	WP_099155453	8048	8605	NZ_PDUD01000062
-1	27480098	WP_099155454	8617	9099	NZ_PDUD01000062
-1	27480099	WP_099155455	9123	9566	NZ_PDUD01000062
-1	27480100	WP_099155456	9570	10370	NZ_PDUD01000062
-1	27480101	WP_099155457	10376	10561	NZ_PDUD01000062
-1	27480102	WP_099155458	10568	11023	NZ_PDUD01000062
-1	27480103	WP_099155459	11026	11508	NZ_PDUD01000062
-1	27480104	WP_099155460	11505	12032	NZ_PDUD01000062
-1	27480105	WP_099155461	12034	12432	NZ_PDUD01000062
-1	27480106	WP_099155462	12429	12896	NZ_PDUD01000062
-1	27480107	WP_099155463	12898	13092	NZ_PDUD01000062
-1	27480108	WP_099155464	13099	13428	NZ_PDUD01000062
-1	27480109	WP_099155465	13431	13769	NZ_PDUD01000062
-1	27480110	WP_099155466	13792	14088	NZ_PDUD01000062
-1	27480111	WP_099155467	14089	14742	NZ_PDUD01000062
-1	27480112	WP_099155468	14750	15094	NZ_PDUD01000062
-1	27480113	WP_099155469	15209	15799	NZ_PDUD01000062
-1	27480114	WP_099155470	15860	16519	NZ_PDUD01000062
-1	27480116	WP_099155472	17999	18667	NZ_PDUD01000062
-1	27480117	WP_099155473	18702	19859	NZ_PDUD01000062
-1	27480118	WP_099155474	20376	21053	NZ_PDUD01000062
-1	27480119	WP_099155475	21093	21629	NZ_PDUD01000062
-1	27480121	WP_099155477	22033	23706	NZ_PDUD01000062
-1	27480122	WP_099155478	23735	25408	NZ_PDUD01000062
-1	27480124	WP_099155480	28970	35773	NZ_PDUD01000062
-1	27480125	WP_099155481	35823	36320	NZ_PDUD01000062
-1	27480128	WP_099155484	46301	46582	NZ_PDUD01000062
-1	27480129	WP_099155485	46579	46905	NZ_PDUD01000062
-1	27480131	WP_099155309	137	1009	NZ_PDUD01000058
-1	27480132	WP_099155310	1673	2956	NZ_PDUD01000058
-1	27480133	WP_099155311	2969	8893	NZ_PDUD01000058
-1	27480134	WP_099155312	8904	10196	NZ_PDUD01000058
-1	27482321	WP_099153249	131212	131856	NZ_PDUD01000032
-1	27480136	WP_099155314	13428	14396	NZ_PDUD01000058
-1	27480138	WP_099155316	17477	17917	NZ_PDUD01000058
-1	27480139	WP_099155317	17921	18214	NZ_PDUD01000058
-1	27480140	WP_099155318	18223	19977	NZ_PDUD01000058
-1	27480141	WP_099155319	19977	20738	NZ_PDUD01000058
-1	27480142	WP_099155320	21004	21465	NZ_PDUD01000058
-1	27480143	WP_099155321	21468	21902	NZ_PDUD01000058
-1	27480145	WP_099155323	23941	25164	NZ_PDUD01000058
-1	27480146	WP_099155324	25212	25871	NZ_PDUD01000058
-1	27480147	WP_099155325	25834	26139	NZ_PDUD01000058
-1	27480148	WP_099155326	26321	27100	NZ_PDUD01000058
-1	27480150	WP_099155328	28536	28952	NZ_PDUD01000058
-1	27480151	WP_099155329	29054	29269	NZ_PDUD01000058
-1	27481245	WP_099154146	10727	12433	NZ_PDUD01000040
-1	27480155	WP_099155333	32560	33456	NZ_PDUD01000058
-1	27481249	WP_099154150	15969	16961	NZ_PDUD01000040
-1	27481250	WP_099154151	17049	17855	NZ_PDUD01000040
-1	27481251	WP_099154152	18365	19558	NZ_PDUD01000040
-1	27480159	WP_099155337	41147	42625	NZ_PDUD01000058
-1	27480161	WP_099155339	43699	44325	NZ_PDUD01000058
-1	27480163	WP_099155341	46480	46722	NZ_PDUD01000058
-1	27481257	WP_099154158	23604	24563	NZ_PDUD01000040
-1	27480166	WP_099155344	50457	52373	NZ_PDUD01000058
-1	27480167	WP_099155345	52816	53784	NZ_PDUD01000058
-1	27480168	WP_099155346	53991	54746	NZ_PDUD01000058
-1	27480169	WP_099155347	54802	55503	NZ_PDUD01000058
-1	27480170	WP_099155348	55662	56243	NZ_PDUD01000058
-1	27480171	WP_099155349	56315	56848	NZ_PDUD01000058
-1	27480172	WP_099155350	56930	57457	NZ_PDUD01000058
-1	27481266	WP_099154166	43934	47053	NZ_PDUD01000040
-1	27481267	WP_099154167	47114	49153	NZ_PDUD01000040
-1	27481269	WP_099154169	52204	55044	NZ_PDUD01000040
-1	27480179	WP_099155272	6404	10504	NZ_PDUD01000057
-1	27481273	WP_099154218	60083	60745	NZ_PDUD01000040
-1	27480181	WP_099155274	11950	12429	NZ_PDUD01000057
-1	27480182	WP_099155307	12530	12742	NZ_PDUD01000057
-1	27483462	WP_099148778	225546	226010	NZ_PDUD01000004
-1	27480185	WP_099155277	17672	19108	NZ_PDUD01000057
-1	27480186	WP_099155278	19293	19769	NZ_PDUD01000057
-1	27481280	WP_099154179	70638	72926	NZ_PDUD01000040
-1	27481282	WP_099154181	73753	75633	NZ_PDUD01000040
-1	27481286	WP_099154185	81090	82019	NZ_PDUD01000040
-1	27480195	WP_099155286	33930	34373	NZ_PDUD01000057
-1	27481289	WP_099154188	86910	88610	NZ_PDUD01000040
-1	27480197	WP_099155288	35398	36603	NZ_PDUD01000057
-1	27480200	WP_099155291	39532	40389	NZ_PDUD01000057
-1	27481297	WP_099154196	103536	104573	NZ_PDUD01000040
-1	27481298	WP_099154197	104637	105587	NZ_PDUD01000040
-1	27480206	WP_099155297	47703	48971	NZ_PDUD01000057
-1	27481300	WP_099154199	106775	106993	NZ_PDUD01000040
-1	27481301	WP_099154200	107095	107472	NZ_PDUD01000040
-1	27480209	WP_099155300	53645	54187	NZ_PDUD01000057
-1	27481304	WP_099154202	109675	110889	NZ_PDUD01000040
-1	27481305	WP_099154203	111180	112076	NZ_PDUD01000040
-1	27481306	WP_099154204	112170	112553	NZ_PDUD01000040
-1	27480214	WP_099155305	61374	61799	NZ_PDUD01000057
-1	27480216	WP_099154593	1485	1799	NZ_PDUD01000046
-1	27480217	WP_099154594	1806	2333	NZ_PDUD01000046
-1	27480218	WP_099154595	2732	4681	NZ_PDUD01000046
-1	27480219	WP_099154596	4683	5480	NZ_PDUD01000046
-1	27480220	WP_099154597	5804	7405	NZ_PDUD01000046
-1	27480221	WP_099154598	7454	10237	NZ_PDUD01000046
-1	27480222	WP_099154599	10240	12267	NZ_PDUD01000046
-1	27480223	WP_099154600	12673	15180	NZ_PDUD01000046
-1	27480224	WP_099154601	15485	15700	NZ_PDUD01000046
-1	27480225	WP_099154602	15911	16597	NZ_PDUD01000046
-1	27480227	WP_099154604	21036	21284	NZ_PDUD01000046
-1	27480228	WP_099154605	21649	22227	NZ_PDUD01000046
-1	27480230	WP_099154607	23172	23771	NZ_PDUD01000046
-1	27480231	WP_099154608	23831	26704	NZ_PDUD01000046
-1	27480232	WP_099154609	26878	27744	NZ_PDUD01000046
-1	27480233	WP_099154610	27741	29498	NZ_PDUD01000046
-1	27480234	WP_099154611	29488	30183	NZ_PDUD01000046
-1	27480237	WP_099154614	44908	47928	NZ_PDUD01000046
-1	27480238	WP_099154615	48335	48553	NZ_PDUD01000046
-1	27480239	WP_099154616	48675	53246	NZ_PDUD01000046
-1	27480240	WP_099154617	53256	55028	NZ_PDUD01000046
-1	27480241	WP_099154618	55033	57936	NZ_PDUD01000046
-1	27480242	WP_099154619	57969	59132	NZ_PDUD01000046
-1	27480243	WP_099154620	59138	62251	NZ_PDUD01000046
-1	27480245	WP_099154622	66317	67450	NZ_PDUD01000046
-1	27480246	WP_099154623	67457	69352	NZ_PDUD01000046
-1	27480249	WP_099154626	78427	80220	NZ_PDUD01000046
-1	27480250	WP_099154627	80227	81726	NZ_PDUD01000046
-1	27480251	WP_099154628	81918	86564	NZ_PDUD01000046
-1	27480252	WP_099154629	87444	89117	NZ_PDUD01000046
-1	27480254	WP_099154631	93093	93860	NZ_PDUD01000046
-1	27480256	WP_099154633	96349	97593	NZ_PDUD01000046
-1	27480258	WP_099154635	99826	101610	NZ_PDUD01000046
-1	27480259	WP_099154636	101983	102846	NZ_PDUD01000046
-1	27480260	WP_099148808	224	607	NZ_PDUD01000005
-1	27480261	WP_099148809	784	1245	NZ_PDUD01000005
-1	27480262	WP_099148810	1235	1756	NZ_PDUD01000005
-1	27480263	WP_099148811	1762	3858	NZ_PDUD01000005
-1	27480264	WP_099148812	3855	5939	NZ_PDUD01000005
-1	27480265	WP_099148813	6111	6323	NZ_PDUD01000005
-1	27480266	WP_099148814	6356	7210	NZ_PDUD01000005
-1	27480267	WP_099148815	7399	8034	NZ_PDUD01000005
-1	27480268	WP_099148816	8836	10545	NZ_PDUD01000005
-1	27480269	WP_099148817	10548	14183	NZ_PDUD01000005
-1	27480270	WP_099148818	14198	14920	NZ_PDUD01000005
-1	27480271	WP_099148819	15446	15868	NZ_PDUD01000005
-1	27480274	WP_099148822	18615	19067	NZ_PDUD01000005
-1	27480276	WP_099148824	22065	22952	NZ_PDUD01000005
-1	27480277	WP_099148825	23279	23512	NZ_PDUD01000005
-1	27480278	WP_099148826	23552	23737	NZ_PDUD01000005
-1	27480279	WP_099148827	24042	25412	NZ_PDUD01000005
-1	27480280	WP_099148828	25612	25983	NZ_PDUD01000005
-1	27481374	WP_099154560	67473	68012	NZ_PDUD01000045
-1	27480282	WP_099148830	27925	28812	NZ_PDUD01000005
-1	27480283	WP_099148831	29938	31041	NZ_PDUD01000005
-1	27480284	WP_099148832	31064	32545	NZ_PDUD01000005
-1	27480285	WP_099148833	33544	36675	NZ_PDUD01000005
-1	27480286	WP_099148834	36434	37408	NZ_PDUD01000005
-1	27480287	WP_099148835	37975	44109	NZ_PDUD01000005
-1	27480289	WP_099148837	51930	53492	NZ_PDUD01000005
-1	27480290	WP_099148838	53530	54075	NZ_PDUD01000005
-1	27480291	WP_099148839	54078	54785	NZ_PDUD01000005
-1	27480293	WP_099148841	55910	57454	NZ_PDUD01000005
-1	27480294	WP_099148842	57667	58335	NZ_PDUD01000005
-1	27480295	WP_099148843	58728	59426	NZ_PDUD01000005
-1	27480296	WP_099148844	59437	61311	NZ_PDUD01000005
-1	27480297	WP_099148845	61385	61690	NZ_PDUD01000005
-1	27483577	WP_099149468	124952	126400	NZ_PDUD01000011
-1	27480302	WP_099148850	72250	72702	NZ_PDUD01000005
-1	27480304	WP_099148852	74960	75202	NZ_PDUD01000005
-1	27480305	WP_099148853	75638	77392	NZ_PDUD01000005
-1	27480306	WP_099148854	77452	78039	NZ_PDUD01000005
-1	27480308	WP_099148856	78651	78908	NZ_PDUD01000005
-1	27480309	WP_099148857	79046	79672	NZ_PDUD01000005
-1	27480310	WP_099148858	79674	79898	NZ_PDUD01000005
-1	27480311	WP_099154932	939	1757	NZ_PDUD01000051
-1	27480312	WP_099154933	1787	2644	NZ_PDUD01000051
-1	27480313	WP_099154934	2704	3267	NZ_PDUD01000051
-1	27480319	WP_099154939	11304	12608	NZ_PDUD01000051
-1	27480320	WP_099154940	12629	13126	NZ_PDUD01000051
-1	27480322	WP_099154942	15594	18671	NZ_PDUD01000051
-1	27480324	WP_099154944	20352	22328	NZ_PDUD01000051
-1	27480326	WP_099154985	24177	25691	NZ_PDUD01000051
-1	27480327	WP_099154946	25927	26436	NZ_PDUD01000051
-1	27480330	WP_099154949	30012	31199	NZ_PDUD01000051
-1	27480331	WP_099154950	31508	32170	NZ_PDUD01000051
-1	27480333	WP_099154951	35794	36336	NZ_PDUD01000051
-1	27480334	WP_099154952	36344	40606	NZ_PDUD01000051
-1	27482523	WP_099153315	24251	24994	NZ_PDUD01000033
-1	27482526	WP_099153318	27681	28226	NZ_PDUD01000033
-1	27481436	WP_099154307	51466	52926	NZ_PDUD01000042
-1	27480345	WP_099154963	56946	58217	NZ_PDUD01000051
-1	27480347	WP_099154965	59583	63518	NZ_PDUD01000051
-1	27480349	WP_099154987	66651	67274	NZ_PDUD01000051
-1	27481443	WP_099154314	59649	63932	NZ_PDUD01000042
-1	27481444	WP_099154315	63949	65376	NZ_PDUD01000042
-1	27480353	WP_099154970	73718	74842	NZ_PDUD01000051
-1	27480354	WP_099154971	75171	76307	NZ_PDUD01000051
-1	27481448	WP_099154319	70439	71752	NZ_PDUD01000042
-1	27480356	WP_099154973	76762	77469	NZ_PDUD01000051
-1	27481450	WP_099154321	73136	75100	NZ_PDUD01000042
-1	27480360	WP_099154977	80007	80978	NZ_PDUD01000051
-1	27480361	WP_099154978	81044	84217	NZ_PDUD01000051
-1	27480362	WP_099154979	84353	85279	NZ_PDUD01000051
-1	27480363	WP_099154980	86104	88866	NZ_PDUD01000051
-1	27480364	WP_099154981	89008	89205	NZ_PDUD01000051
-1	27480367	WP_099155089	181	1995	NZ_PDUD01000054
-1	27480369	WP_099155144	3256	4068	NZ_PDUD01000054
-1	27480370	WP_099155091	4183	5871	NZ_PDUD01000054
-1	27481467	WP_099154336	95955	96146	NZ_PDUD01000042
-1	27484748	WP_099151158	277850	278323	NZ_PDUD01000021
-1	27482563	WP_099153354	79153	79446	NZ_PDUD01000033
-1	27481471	WP_099154340	99808	100167	NZ_PDUD01000042
-1	27480380	WP_099155101	26262	26888	NZ_PDUD01000054
-1	27480381	WP_099155102	27677	28816	NZ_PDUD01000054
-1	27480382	WP_099155103	28816	29730	NZ_PDUD01000054
-1	27480383	WP_099155104	29675	30415	NZ_PDUD01000054
-1	27484757	WP_099151167	290752	291459	NZ_PDUD01000021
-1	27482572	WP_099153363	96908	97228	NZ_PDUD01000033
-1	27481491	WP_099154706	2325	2738	NZ_PDUD01000048
-1	27480403	WP_099155123	50588	51760	NZ_PDUD01000054
-1	27480406	WP_099155126	53518	54417	NZ_PDUD01000054
-1	27480408	WP_099155128	55687	56787	NZ_PDUD01000054
-1	27480410	WP_099155130	57796	59250	NZ_PDUD01000054
-1	27480411	WP_099155131	59244	59867	NZ_PDUD01000054
-1	27480413	WP_099155133	62177	63451	NZ_PDUD01000054
-1	27480416	WP_099155136	65142	65588	NZ_PDUD01000054
-1	27480419	WP_099155139	68406	69209	NZ_PDUD01000054
-1	27481516	WP_099154790	31284	31586	NZ_PDUD01000048
-1	27480424	WP_099154220	8620	9861	NZ_PDUD01000041
-1	27480426	WP_099154222	20389	31860	NZ_PDUD01000041
-1	27480431	WP_099154227	39415	39594	NZ_PDUD01000041
-1	27480432	WP_099154228	41456	42946	NZ_PDUD01000041
-1	27481526	WP_099154736	45275	45817	NZ_PDUD01000048
-1	27480435	WP_099154231	47328	48263	NZ_PDUD01000041
-1	27480437	WP_099154233	49767	50654	NZ_PDUD01000041
-1	27481531	WP_099154741	48741	49646	NZ_PDUD01000048
-1	27480439	WP_099154235	52481	53494	NZ_PDUD01000041
-1	27483719	WP_099152259	57220	60639	NZ_PDUD01000026
-1	27480442	WP_099154238	56498	56983	NZ_PDUD01000041
-1	27480444	WP_099154240	61612	61977	NZ_PDUD01000041
-1	27480447	WP_099154243	68282	68887	NZ_PDUD01000041
-1	27480448	WP_099154244	68999	69847	NZ_PDUD01000041
-1	27480449	WP_099154245	70657	72378	NZ_PDUD01000041
-1	27481547	WP_099154757	62660	62878	NZ_PDUD01000048
-1	27481548	WP_099154758	63334	63720	NZ_PDUD01000048
-1	27480456	WP_099154252	79312	81291	NZ_PDUD01000041
-1	27480458	WP_099154273	81920	83242	NZ_PDUD01000041
-1	27482646	WP_099153433	187803	189041	NZ_PDUD01000033
-1	27480461	WP_099154256	86111	87631	NZ_PDUD01000041
-1	27480462	WP_099154257	87727	90807	NZ_PDUD01000041
-1	27480463	WP_099154258	90811	92250	NZ_PDUD01000041
-1	27480464	WP_099154259	92295	93005	NZ_PDUD01000041
-1	27480465	WP_099154260	93087	94661	NZ_PDUD01000041
-1	27480466	WP_099154261	94808	96256	NZ_PDUD01000041
-1	27480467	WP_099154262	96266	99490	NZ_PDUD01000041
-1	27481561	WP_099154770	79226	79612	NZ_PDUD01000048
-1	27480469	WP_099154264	101916	102389	NZ_PDUD01000041
-1	27480470	WP_099154265	102364	103119	NZ_PDUD01000041
-1	27481564	WP_099154773	83134	83373	NZ_PDUD01000048
-1	27480472	WP_099154266	105466	106560	NZ_PDUD01000041
-1	27480474	WP_099154268	108463	111273	NZ_PDUD01000041
-1	27481568	WP_099154777	86554	87414	NZ_PDUD01000048
-1	27480476	WP_099154270	112880	114346	NZ_PDUD01000041
-1	27480477	WP_099154271	114424	115920	NZ_PDUD01000041
-1	27481571	WP_099154780	88707	88970	NZ_PDUD01000048
-1	27480479	WP_099155146	205	609	NZ_PDUD01000055
-1	27480480	WP_099155147	618	1478	NZ_PDUD01000055
-1	27480481	WP_099155148	1552	2793	NZ_PDUD01000055
-1	27480482	WP_099155149	2891	3880	NZ_PDUD01000055
-1	27481578	WP_099153832	149	331	NZ_PDUD01000037
-1	27481579	WP_099153833	541	3027	NZ_PDUD01000037
-1	27482674	WP_099152764	22761	22991	NZ_PDUD01000029
-1	27481582	WP_099153836	6110	6661	NZ_PDUD01000037
-1	27481583	WP_099153837	6712	8019	NZ_PDUD01000037
-1	27484863	WP_099150791	114302	118375	NZ_PDUD01000020
-1	27484864	WP_099150792	118487	119854	NZ_PDUD01000020
-1	27484865	WP_099150793	119962	120243	NZ_PDUD01000020
-1	27481587	WP_099153840	15589	17022	NZ_PDUD01000037
-1	27480496	WP_099155162	17359	18489	NZ_PDUD01000055
-1	27480497	WP_099155163	18660	19058	NZ_PDUD01000055
-1	27480498	WP_099155164	19556	20287	NZ_PDUD01000055
-1	27483782	WP_099152322	138921	139784	NZ_PDUD01000026
-1	27480504	WP_099155170	26776	27198	NZ_PDUD01000055
-1	27487063	WP_099147927	161	367	NZ_PDUD01000001
-1	27481600	WP_099153853	30378	35342	NZ_PDUD01000037
-1	27481603	WP_099153856	38882	42979	NZ_PDUD01000037
-1	27481605	WP_099153858	46578	48536	NZ_PDUD01000037
-1	27480513	WP_099155178	38568	39557	NZ_PDUD01000055
-1	27480514	WP_099155179	39717	40295	NZ_PDUD01000055
-1	27480515	WP_099155180	40366	41286	NZ_PDUD01000055
-1	27481610	WP_099153863	58086	60674	NZ_PDUD01000037
-1	27481611	WP_099153864	60784	61077	NZ_PDUD01000037
-1	27482705	WP_099152790	60262	62715	NZ_PDUD01000029
-1	27482706	WP_099152791	62919	64079	NZ_PDUD01000029
-1	27481614	WP_099153867	63077	64639	NZ_PDUD01000037
-1	27481615	WP_099153868	64788	65276	NZ_PDUD01000037
-1	27481616	WP_099153869	65362	66750	NZ_PDUD01000037
-1	27481617	WP_099153870	67006	68061	NZ_PDUD01000037
-1	27483804	WP_099152343	159346	160443	NZ_PDUD01000026
-1	27481619	WP_099153872	69494	69853	NZ_PDUD01000037
-1	27481620	WP_099153873	70187	70405	NZ_PDUD01000037
-1	27481623	WP_099153876	76236	77771	NZ_PDUD01000037
-1	27480531	WP_099155195	59813	60472	NZ_PDUD01000055
-1	27480533	WP_099155197	61879	62349	NZ_PDUD01000055
-1	27481627	WP_099153880	81665	82123	NZ_PDUD01000037
-1	27484910	WP_099150834	180055	180657	NZ_PDUD01000020
-1	27480539	WP_099154989	2258	3619	NZ_PDUD01000052
-1	27480541	WP_099154991	5288	5971	NZ_PDUD01000052
-1	27481639	WP_099153920	92123	93094	NZ_PDUD01000037
-1	27481640	WP_099153892	93094	93903	NZ_PDUD01000037
-1	27480548	WP_099154998	15774	18692	NZ_PDUD01000052
-1	27480549	WP_099154999	18700	19566	NZ_PDUD01000052
-1	27481643	WP_099153895	96596	99847	NZ_PDUD01000037
-1	27480551	WP_099155001	23212	23412	NZ_PDUD01000052
-1	27480554	WP_099155004	28044	29522	NZ_PDUD01000052
-1	27480555	WP_099155005	29701	30075	NZ_PDUD01000052
-1	27481649	WP_099153901	107433	110546	NZ_PDUD01000037
-1	27480557	WP_099155007	32361	32582	NZ_PDUD01000052
-1	27481651	WP_099153903	112500	114314	NZ_PDUD01000037
-1	27480559	WP_099155047	32956	34350	NZ_PDUD01000052
-1	27481655	WP_099153921	119634	121169	NZ_PDUD01000037
-1	27481656	WP_099153907	121852	123828	NZ_PDUD01000037
-1	27481657	WP_099153908	123961	124821	NZ_PDUD01000037
-1	27481658	WP_099153909	124922	125797	NZ_PDUD01000037
-1	27481659	WP_099153910	125875	126063	NZ_PDUD01000037
-1	27480567	WP_099155015	41595	43619	NZ_PDUD01000052
-1	27481661	WP_099153911	127827	132020	NZ_PDUD01000037
-1	27481662	WP_099153912	132276	132473	NZ_PDUD01000037
-1	27481663	WP_099148859	132704	132868	NZ_PDUD01000037
-1	27480572	WP_099155020	48091	50340	NZ_PDUD01000052
-1	27481666	WP_099153915	136223	136447	NZ_PDUD01000037
-1	27481668	WP_099153917	137093	137296	NZ_PDUD01000037
-1	27480576	WP_099155024	52676	53695	NZ_PDUD01000052
-1	27480578	WP_099155026	55059	56591	NZ_PDUD01000052
-1	27480580	WP_099155028	57475	58395	NZ_PDUD01000052
-1	27480581	WP_099155029	58646	61456	NZ_PDUD01000052
-1	27480584	WP_099155032	63383	65005	NZ_PDUD01000052
-1	27480586	WP_099155034	66363	67955	NZ_PDUD01000052
-1	27480587	WP_099155035	68174	69184	NZ_PDUD01000052
-1	27480588	WP_099155036	69443	70438	NZ_PDUD01000052
-1	27480589	WP_099155037	70620	70931	NZ_PDUD01000052
-1	27480591	WP_099155039	72078	72275	NZ_PDUD01000052
-1	27480592	WP_099155040	72343	72987	NZ_PDUD01000052
-1	27480593	WP_099155041	73090	74760	NZ_PDUD01000052
-1	27480594	WP_099155042	74994	75644	NZ_PDUD01000052
-1	27480596	WP_099155044	77671	80718	NZ_PDUD01000052
-1	27480597	WP_099155045	81034	83319	NZ_PDUD01000052
-1	27480599	WP_099155205	48	257	NZ_PDUD01000056
-1	27480600	WP_099155206	623	1939	NZ_PDUD01000056
-1	27480602	WP_099155207	2902	3912	NZ_PDUD01000056
-1	27480603	WP_099155208	4126	5613	NZ_PDUD01000056
-1	27480604	WP_099155209	5671	7824	NZ_PDUD01000056
-1	27480606	WP_099155211	11035	13956	NZ_PDUD01000056
-1	27480608	WP_099155265	15471	16262	NZ_PDUD01000056
-1	27480609	WP_099155213	16461	17078	NZ_PDUD01000056
-1	27481704	WP_099153953	55870	57066	NZ_PDUD01000038
-1	27481706	WP_099153955	58537	60108	NZ_PDUD01000038
-1	27481707	WP_099153956	60253	61959	NZ_PDUD01000038
-1	27481708	WP_099153957	62174	64114	NZ_PDUD01000038
-1	27480616	WP_099155220	26408	26683	NZ_PDUD01000056
-1	27480617	WP_099155221	26907	27413	NZ_PDUD01000056
-1	27481711	WP_099153960	68144	69649	NZ_PDUD01000038
-1	27480620	WP_099155224	29971	30315	NZ_PDUD01000056
-1	27480622	WP_099155226	31676	32014	NZ_PDUD01000056
-1	27480623	WP_099155227	32145	33284	NZ_PDUD01000056
-1	27480624	WP_099155228	33500	34570	NZ_PDUD01000056
-1	27480627	WP_099155231	36479	37015	NZ_PDUD01000056
-1	27480628	WP_099155232	37089	38183	NZ_PDUD01000056
-1	27480629	WP_099155233	38697	39887	NZ_PDUD01000056
-1	27480630	WP_099155234	40114	40515	NZ_PDUD01000056
-1	27480631	WP_099155235	40657	41253	NZ_PDUD01000056
-1	27480632	WP_099155236	41272	41514	NZ_PDUD01000056
-1	27480633	WP_099155237	41614	42108	NZ_PDUD01000056
-1	27480634	WP_099155238	42172	42624	NZ_PDUD01000056
-1	27480635	WP_099155239	42668	43123	NZ_PDUD01000056
-1	27480636	WP_099155240	43159	43971	NZ_PDUD01000056
-1	27480637	WP_099155241	44018	44494	NZ_PDUD01000056
-1	27480638	WP_099155242	44611	45336	NZ_PDUD01000056
-1	27480639	WP_099155243	45426	45953	NZ_PDUD01000056
-1	27480640	WP_099155244	45947	46393	NZ_PDUD01000056
-1	27480643	WP_099155247	48306	48527	NZ_PDUD01000056
-1	27480644	WP_099155248	48569	48907	NZ_PDUD01000056
-1	27481739	WP_099153988	100033	100584	NZ_PDUD01000038
-1	27481740	WP_099153989	100880	103240	NZ_PDUD01000038
-1	27481741	WP_099153990	103360	104952	NZ_PDUD01000038
-1	27480649	WP_099155252	51825	53108	NZ_PDUD01000056
-1	27481743	WP_099153992	106125	107129	NZ_PDUD01000038
-1	27481744	WP_099153993	107281	108678	NZ_PDUD01000038
-1	27480652	WP_099155255	54846	56057	NZ_PDUD01000056
-1	27480653	WP_099155256	56109	57692	NZ_PDUD01000056
-1	27480654	WP_099155257	60147	61262	NZ_PDUD01000056
-1	27480655	WP_099155258	61554	61958	NZ_PDUD01000056
-1	27482843	WP_099153479	41564	41803	NZ_PDUD01000034
-1	27480658	WP_099155261	65345	65830	NZ_PDUD01000056
-1	27480659	WP_099155262	66034	66495	NZ_PDUD01000056
-1	27480660	WP_099155263	66643	67770	NZ_PDUD01000056
-1	27485037	WP_099150954	346713	346904	NZ_PDUD01000020
-1	27485042	WP_099150959	350840	351289	NZ_PDUD01000020
-1	27485043	WP_099150960	351844	352173	NZ_PDUD01000020
-1	27481765	WP_099154012	134403	135434	NZ_PDUD01000038
-1	27480677	WP_099154809	24608	25957	NZ_PDUD01000049
-1	27481771	WP_099153729	5631	6740	NZ_PDUD01000036
-1	27480684	WP_099154816	31145	31786	NZ_PDUD01000049
-1	27481780	WP_099153738	19487	20572	NZ_PDUD01000036
-1	27481782	WP_099153740	21904	24321	NZ_PDUD01000036
-1	27483970	WP_099149264	133116	133829	NZ_PDUD01000010
-1	27483971	WP_099149265	134274	135248	NZ_PDUD01000010
-1	27482879	WP_099153511	83010	83207	NZ_PDUD01000034
-1	27480695	WP_099154826	43031	44497	NZ_PDUD01000049
-1	27483975	WP_099149269	140985	141611	NZ_PDUD01000010
-1	27481792	WP_099153748	34009	35940	NZ_PDUD01000036
-1	27481793	WP_099153749	35974	37428	NZ_PDUD01000036
-1	27481796	WP_099153751	41617	44358	NZ_PDUD01000036
-1	27486169	WP_099149005	151927	153657	NZ_PDUD01000009
-1	27483985	WP_099149279	157077	158234	NZ_PDUD01000010
-1	27483986	WP_099149280	158281	159987	NZ_PDUD01000010
-1	27481801	WP_099153756	50510	50797	NZ_PDUD01000036
-1	27481802	WP_099153757	50805	51047	NZ_PDUD01000036
-1	27481803	WP_099153758	51053	51460	NZ_PDUD01000036
-1	27485083	WP_099150515	50827	51774	NZ_PDUD01000019
-1	27483991	WP_099149374	165361	166191	NZ_PDUD01000010
-1	27481807	WP_099153761	56088	59345	NZ_PDUD01000036
-1	27481808	WP_099153762	59495	60838	NZ_PDUD01000036
-1	27480716	WP_099154845	79772	80545	NZ_PDUD01000049
-1	27480717	WP_099154846	80603	81337	NZ_PDUD01000049
-1	27480718	WP_099154847	81552	82922	NZ_PDUD01000049
-1	27481814	WP_099153768	68731	69312	NZ_PDUD01000036
-1	27484001	WP_099149293	178981	179259	NZ_PDUD01000010
-1	27482909	WP_099153540	115862	116041	NZ_PDUD01000034
-1	27481820	WP_099153774	75442	75639	NZ_PDUD01000036
-1	27480728	WP_099149654	223	501	NZ_PDUD01000013
-1	27480731	WP_099149657	4104	4502	NZ_PDUD01000013
-1	27485104	WP_099150536	81040	81897	NZ_PDUD01000019
-1	27481826	WP_099153780	83122	83475	NZ_PDUD01000036
-1	27480735	WP_099149661	11096	12412	NZ_PDUD01000013
-1	27480736	WP_099149662	13001	14107	NZ_PDUD01000013
-1	27486202	WP_099149036	198815	200929	NZ_PDUD01000009
-1	27487296	WP_099148147	298481	302677	NZ_PDUD01000001
-1	27481105	WP_099154385	31400	31819	NZ_PDUD01000043
-1	27480742	WP_099149668	19582	19791	NZ_PDUD01000013
-1	27480743	WP_099149669	19742	20662	NZ_PDUD01000013
-1	27480744	WP_099149670	20880	21473	NZ_PDUD01000013
-1	27481838	WP_099153791	98291	98845	NZ_PDUD01000036
-1	27482933	WP_099153564	138357	138836	NZ_PDUD01000034
-1	27480748	WP_099149674	24280	24516	NZ_PDUD01000013
-1	27480749	WP_099149675	24748	25449	NZ_PDUD01000013
-1	27480750	WP_099149676	25588	26373	NZ_PDUD01000013
-1	27480752	WP_099149678	28208	29011	NZ_PDUD01000013
-1	27480754	WP_099149680	31212	32444	NZ_PDUD01000013
-1	27482942	WP_099153572	151596	152726	NZ_PDUD01000034
-1	27482943	WP_099153573	152806	154635	NZ_PDUD01000034
-1	27480758	WP_099149683	37126	37794	NZ_PDUD01000013
-1	27485131	WP_099150562	124557	125279	NZ_PDUD01000019
-1	27482946	WP_099153576	158126	158569	NZ_PDUD01000034
-1	27480761	WP_099149686	40581	42308	NZ_PDUD01000013
-1	27480765	WP_099149690	47493	48095	NZ_PDUD01000013
-1	27480768	WP_099149693	50542	50874	NZ_PDUD01000013
-1	27480769	WP_099149694	51135	51347	NZ_PDUD01000013
-1	27480770	WP_099149695	51414	52331	NZ_PDUD01000013
-1	27480771	WP_099149696	52340	54154	NZ_PDUD01000013
-1	27484051	WP_099149340	246367	257148	NZ_PDUD01000010
-1	27480773	WP_099149698	60458	62497	NZ_PDUD01000013
-1	27484053	WP_099149342	259779	260795	NZ_PDUD01000010
-1	27485147	WP_099150726	143599	145023	NZ_PDUD01000019
-1	27480776	WP_099149701	64884	65438	NZ_PDUD01000013
-1	27480777	WP_099149702	65482	66159	NZ_PDUD01000013
-1	27480778	WP_099149703	66227	66475	NZ_PDUD01000013
-1	27480779	WP_099149704	66511	67095	NZ_PDUD01000013
-1	27480780	WP_099149705	67129	67929	NZ_PDUD01000013
-1	27480781	WP_099149706	67983	68948	NZ_PDUD01000013
-1	27481875	WP_099153044	3070	3333	NZ_PDUD01000031
-1	27480783	WP_099149708	70173	70619	NZ_PDUD01000013
-1	27481877	WP_099153046	6638	7363	NZ_PDUD01000031
-1	27482971	WP_099152586	1166	2398	NZ_PDUD01000028
-1	27482972	WP_099152587	2402	2956	NZ_PDUD01000028
-1	27481880	WP_099153049	11637	15479	NZ_PDUD01000031
-1	27481881	WP_099153050	15557	15751	NZ_PDUD01000031
-1	27481882	WP_099153051	15824	16960	NZ_PDUD01000031
-1	27480790	WP_099149715	74627	74983	NZ_PDUD01000013
-1	27480792	WP_099149717	76664	76993	NZ_PDUD01000013
-1	27480793	WP_099149718	77001	77219	NZ_PDUD01000013
-1	27481887	WP_099153055	19834	21918	NZ_PDUD01000031
-1	27481888	WP_099153056	21940	22785	NZ_PDUD01000031
-1	27480796	WP_099154638	1736	2263	NZ_PDUD01000047
-1	27480797	WP_099154639	2467	2757	NZ_PDUD01000047
-1	27480799	WP_099154641	3484	4032	NZ_PDUD01000047
-1	27481897	WP_099153065	29971	30300	NZ_PDUD01000031
-1	27480807	WP_099154647	13082	13987	NZ_PDUD01000047
-1	27481902	WP_099153151	34705	37131	NZ_PDUD01000031
-1	27480812	WP_099154652	17540	21169	NZ_PDUD01000047
-1	27481906	WP_099153073	39836	42043	NZ_PDUD01000031
-1	27483001	WP_099152614	37784	38539	NZ_PDUD01000028
-1	27481912	WP_099153078	48020	49453	NZ_PDUD01000031
-1	27480820	WP_099154659	26105	27244	NZ_PDUD01000047
-1	27480822	WP_099154661	28358	28747	NZ_PDUD01000047
-1	27481916	WP_099153081	53492	54457	NZ_PDUD01000031
-1	27480825	WP_099154664	31668	31910	NZ_PDUD01000047
-1	27482283	WP_099153214	76556	78598	NZ_PDUD01000032
-1	27481920	WP_099153084	56456	56995	NZ_PDUD01000031
-1	27484108	WP_099148323	30591	31319	NZ_PDUD01000002
-1	27484109	WP_099148324	31332	32249	NZ_PDUD01000002
-1	27481924	WP_099153088	60517	60972	NZ_PDUD01000031
-1	27481930	WP_099153093	70298	70675	NZ_PDUD01000031
-1	27481932	WP_099153095	71786	73303	NZ_PDUD01000031
-1	27481933	WP_099153096	73430	73669	NZ_PDUD01000031
-1	27480841	WP_099154680	61878	62711	NZ_PDUD01000047
-1	27480844	WP_099154683	66842	69220	NZ_PDUD01000047
-1	27480845	WP_099154684	69221	71731	NZ_PDUD01000047
-1	27481939	WP_099153102	81657	83882	NZ_PDUD01000031
-1	27480847	WP_099154686	74338	76764	NZ_PDUD01000047
-1	27484128	WP_099148343	73375	74484	NZ_PDUD01000002
-1	27480850	WP_099154689	82274	85042	NZ_PDUD01000047
-1	27480851	WP_099154690	85141	87522	NZ_PDUD01000047
-1	27481945	WP_099153107	87981	88322	NZ_PDUD01000031
-1	27481946	WP_099153108	88815	89858	NZ_PDUD01000031
-1	27483041	WP_099152652	102425	108838	NZ_PDUD01000028
-1	27481949	WP_099153111	90936	92678	NZ_PDUD01000031
-1	27480861	WP_099154698	100226	100924	NZ_PDUD01000047
-1	27480862	WP_099154438	733	1266	NZ_PDUD01000044
-1	27480866	WP_099154442	5629	5895	NZ_PDUD01000044
-1	27480867	WP_099154443	6395	7489	NZ_PDUD01000044
-1	27481961	WP_099153122	108191	109600	NZ_PDUD01000031
-1	27480869	WP_099154445	9550	10050	NZ_PDUD01000044
-1	27480870	WP_099154446	10416	10874	NZ_PDUD01000044
-1	27480871	WP_099154447	11044	11619	NZ_PDUD01000044
-1	27480872	WP_099154448	11942	12247	NZ_PDUD01000044
-1	27480873	WP_099154449	12600	13712	NZ_PDUD01000044
-1	27480874	WP_099154450	14070	14462	NZ_PDUD01000044
-1	27480875	WP_099154451	14808	15077	NZ_PDUD01000044
-1	27481969	WP_099153130	119458	122265	NZ_PDUD01000031
-1	27480877	WP_099154453	18920	23173	NZ_PDUD01000044
-1	27480879	WP_099154455	24984	26480	NZ_PDUD01000044
-1	27480882	WP_099154458	29101	30507	NZ_PDUD01000044
-1	27480883	WP_099154459	30542	31195	NZ_PDUD01000044
-1	27480884	WP_099154460	31206	32258	NZ_PDUD01000044
-1	27480885	WP_099154461	32926	34365	NZ_PDUD01000044
-1	27480887	WP_099154463	36557	38998	NZ_PDUD01000044
-1	27481981	WP_099153142	140094	140339	NZ_PDUD01000031
-1	27480889	WP_099154465	40709	41386	NZ_PDUD01000044
-1	27480891	WP_099154467	42575	44779	NZ_PDUD01000044
-1	27480892	WP_099154468	44791	47844	NZ_PDUD01000044
-1	27480893	WP_099154469	47895	49673	NZ_PDUD01000044
-1	27480894	WP_099154470	49738	52884	NZ_PDUD01000044
-1	27481988	WP_099153149	153629	162811	NZ_PDUD01000031
-1	27480896	WP_099154472	54718	56466	NZ_PDUD01000044
-1	27481990	WP_099153607	2276	2473	NZ_PDUD01000035
-1	27480898	WP_099154474	57998	60490	NZ_PDUD01000044
-1	27480899	WP_099154475	60540	61328	NZ_PDUD01000044
-1	27481993	WP_099153610	6016	7104	NZ_PDUD01000035
-1	27481994	WP_099153611	7101	8198	NZ_PDUD01000035
-1	27480902	WP_099154478	64101	64745	NZ_PDUD01000044
-1	27481996	WP_099153613	9748	11514	NZ_PDUD01000035
-1	27480904	WP_099154480	66266	66457	NZ_PDUD01000044
-1	27481999	WP_099153616	17872	18669	NZ_PDUD01000035
-1	27484186	WP_099148398	156141	157559	NZ_PDUD01000002
-1	27482002	WP_099153619	21841	23622	NZ_PDUD01000035
-1	27480912	WP_099154488	76943	77527	NZ_PDUD01000044
-1	27482006	WP_099153623	29282	29806	NZ_PDUD01000035
-1	27485286	WP_099150709	352958	354370	NZ_PDUD01000019
-1	27480916	WP_099154492	81653	82291	NZ_PDUD01000044
-1	27480917	WP_099154493	82837	88107	NZ_PDUD01000044
-1	27480918	WP_099154494	88159	90012	NZ_PDUD01000044
-1	27483105	WP_099152713	185479	185937	NZ_PDUD01000028
-1	27483106	WP_099152714	185934	186275	NZ_PDUD01000028
-1	27482014	WP_099153631	43014	45890	NZ_PDUD01000035
-1	27480922	WP_099154498	91989	92792	NZ_PDUD01000044
-1	27483109	WP_099152717	188264	189778	NZ_PDUD01000028
-1	27480924	WP_099154500	94513	94908	NZ_PDUD01000044
-1	27482020	WP_099153721	56897	58060	NZ_PDUD01000035
-1	27483115	WP_099152722	196865	197860	NZ_PDUD01000028
-1	27480932	WP_099154508	107011	109461	NZ_PDUD01000044
-1	27480933	WP_099154860	224	559	NZ_PDUD01000050
-1	27483120	WP_099152726	203663	205129	NZ_PDUD01000028
-1	27485307	WP_099151464	11739	14216	NZ_PDUD01000023
-1	27482029	WP_099153645	72219	72947	NZ_PDUD01000035
-1	27483126	WP_099152746	215066	215401	NZ_PDUD01000028
-1	27480942	WP_099154869	11365	17124	NZ_PDUD01000050
-1	27482037	WP_099153653	86610	87077	NZ_PDUD01000035
-1	27484226	WP_099148436	212311	212769	NZ_PDUD01000002
-1	27483136	WP_099152423	3561	3809	NZ_PDUD01000027
-1	27481316	WP_099154214	124734	126527	NZ_PDUD01000040
-1	27484232	WP_099148441	223514	226534	NZ_PDUD01000002
-1	27482049	WP_099153664	95950	97884	NZ_PDUD01000035
-1	27480957	WP_099154883	35020	35910	NZ_PDUD01000050
-1	27482053	WP_099153668	100922	101704	NZ_PDUD01000035
-1	27483147	WP_099152433	19323	21650	NZ_PDUD01000027
-1	27480964	WP_099154890	41081	41527	NZ_PDUD01000050
-1	27480967	WP_099154893	42906	43097	NZ_PDUD01000050
-1	27480969	WP_099154895	44028	45053	NZ_PDUD01000050
-1	27480970	WP_099154896	45144	47222	NZ_PDUD01000050
-1	27481335	WP_099154525	18119	18355	NZ_PDUD01000045
-1	27480972	WP_099154898	48324	48848	NZ_PDUD01000050
-1	27484253	WP_099148461	252271	253185	NZ_PDUD01000002
-1	27484255	WP_099148534	254246	254686	NZ_PDUD01000002
-1	27482070	WP_099153685	117240	118511	NZ_PDUD01000035
-1	27480978	WP_099154903	55305	57185	NZ_PDUD01000050
-1	27482072	WP_099153687	119445	121544	NZ_PDUD01000035
-1	27480982	WP_099154907	61177	61947	NZ_PDUD01000050
-1	27482077	WP_099153692	126339	126593	NZ_PDUD01000035
-1	27480985	WP_099154909	64290	64667	NZ_PDUD01000050
-1	27482079	WP_099153694	127279	128139	NZ_PDUD01000035
-1	27482081	WP_099153696	129343	130779	NZ_PDUD01000035
-1	27483175	WP_099152459	59566	60171	NZ_PDUD01000027
-1	27480990	WP_099154914	70688	72406	NZ_PDUD01000050
-1	27483177	WP_099152461	62297	62521	NZ_PDUD01000027
-1	27483178	WP_099152462	62613	62837	NZ_PDUD01000027
-1	27482086	WP_099153701	135569	137104	NZ_PDUD01000035
-1	27483181	WP_099152465	64581	64832	NZ_PDUD01000027
-1	27483182	WP_099152466	64871	66394	NZ_PDUD01000027
-1	27482090	WP_099153705	140589	140954	NZ_PDUD01000035
-1	27483184	WP_099152468	67946	69376	NZ_PDUD01000027
-1	27483185	WP_099152469	69836	70039	NZ_PDUD01000027
-1	27483186	WP_099152470	70121	71305	NZ_PDUD01000027
-1	27483187	WP_099152471	71464	71685	NZ_PDUD01000027
-1	27482095	WP_099153709	146073	146615	NZ_PDUD01000035
-1	27482096	WP_099153710	146648	148879	NZ_PDUD01000035
-1	27481004	WP_099154927	90360	91127	NZ_PDUD01000050
-1	27482100	WP_099153714	152545	153714	NZ_PDUD01000035
-1	27482101	WP_099153715	153820	155664	NZ_PDUD01000035
-1	27481009	WP_099149582	4419	5177	NZ_PDUD01000012
-1	27481010	WP_099149583	5233	5607	NZ_PDUD01000012
-1	27482104	WP_099153718	159123	159938	NZ_PDUD01000035
-1	27482106	WP_099153720	161009	161230	NZ_PDUD01000035
-1	27481014	WP_099149587	9425	10243	NZ_PDUD01000012
-1	27481015	WP_099149588	10526	11062	NZ_PDUD01000012
-1	27481016	WP_099149589	11829	12473	NZ_PDUD01000012
-1	27481018	WP_099149591	13765	14817	NZ_PDUD01000012
-1	27481019	WP_099149592	14850	15065	NZ_PDUD01000012
-1	27484299	WP_099148504	330155	330802	NZ_PDUD01000002
-1	27481021	WP_099149594	16388	17068	NZ_PDUD01000012
-1	27481022	WP_099149595	17522	19933	NZ_PDUD01000012
-1	27481024	WP_099149597	21701	22162	NZ_PDUD01000012
-1	27481027	WP_099149600	28434	28829	NZ_PDUD01000012
-1	27481028	WP_099149650	29166	29981	NZ_PDUD01000012
-1	27481029	WP_099149601	30165	30569	NZ_PDUD01000012
-1	27482124	WP_099154032	19505	19966	NZ_PDUD01000039
-1	27482126	WP_099154034	20895	21275	NZ_PDUD01000039
-1	27482127	WP_099154035	21748	22830	NZ_PDUD01000039
-1	27481035	WP_099149607	35362	35772	NZ_PDUD01000012
-1	27481036	WP_099149651	35841	36287	NZ_PDUD01000012
-1	27481037	WP_099149608	36453	36905	NZ_PDUD01000012
-1	27482131	WP_099154037	27285	29945	NZ_PDUD01000039
-1	27481040	WP_099149611	38217	38744	NZ_PDUD01000012
-1	27481041	WP_099149612	38934	39545	NZ_PDUD01000012
-1	27481042	WP_099149613	40016	40609	NZ_PDUD01000012
-1	27482136	WP_099154042	35351	36013	NZ_PDUD01000039
-1	27481044	WP_099149615	43245	44291	NZ_PDUD01000012
-1	27482138	WP_099154044	36589	37575	NZ_PDUD01000039
-1	27481048	WP_099149619	47703	48716	NZ_PDUD01000012
-1	27482142	WP_099154048	39256	40053	NZ_PDUD01000039
-1	27482143	WP_099154049	40552	41406	NZ_PDUD01000039
-1	27481051	WP_099149622	51052	51948	NZ_PDUD01000012
-1	27481052	WP_099149623	51984	54407	NZ_PDUD01000012
-1	27481053	WP_099149624	54475	54705	NZ_PDUD01000012
-1	27483243	WP_099152581	157705	158520	NZ_PDUD01000027
-1	27481058	WP_099149629	56855	57475	NZ_PDUD01000012
-1	27481059	WP_099149630	57525	58085	NZ_PDUD01000012
-1	27481064	WP_099149634	65145	65801	NZ_PDUD01000012
-1	27481066	WP_099149653	67829	68602	NZ_PDUD01000012
-1	27481067	WP_099149636	68919	70346	NZ_PDUD01000012
-1	27481068	WP_099149637	70442	71842	NZ_PDUD01000012
-1	27481069	WP_099149638	72323	73408	NZ_PDUD01000012
-1	27482163	WP_099154068	62650	64032	NZ_PDUD01000039
-1	27481071	WP_099149640	74067	74258	NZ_PDUD01000012
-1	27481073	WP_099149642	77212	77610	NZ_PDUD01000012
-1	27481075	WP_099149644	79980	81161	NZ_PDUD01000012
-1	27481076	WP_099149645	82210	85095	NZ_PDUD01000012
-1	27481077	WP_099149646	85654	86484	NZ_PDUD01000012
-1	27481078	WP_099149647	87791	88615	NZ_PDUD01000012
-1	27482172	WP_099154077	72109	73269	NZ_PDUD01000039
-1	27485453	WP_099151601	182626	183138	NZ_PDUD01000023
-1	27482175	WP_099154080	75695	76582	NZ_PDUD01000039
-1	27485455	WP_099151603	185036	185500	NZ_PDUD01000023
-1	27484363	WP_099151256	60196	60618	NZ_PDUD01000022
-1	27482178	WP_099154137	78025	78360	NZ_PDUD01000039
-1	27485458	WP_099151606	187032	187244	NZ_PDUD01000023
-1	27484366	WP_099151259	62480	63136	NZ_PDUD01000022
-1	27482182	WP_099154086	81490	82605	NZ_PDUD01000039
-1	27482183	WP_099154087	83015	84547	NZ_PDUD01000039
-1	27482184	WP_099154088	84789	85163	NZ_PDUD01000039
-1	27482185	WP_099154089	85319	85882	NZ_PDUD01000039
-1	27482187	WP_099154091	87436	87948	NZ_PDUD01000039
-1	27481095	WP_099154376	17552	18103	NZ_PDUD01000043
-1	27485469	WP_099151617	198023	198220	NZ_PDUD01000023
-1	27482191	WP_099154095	91266	91721	NZ_PDUD01000039
-1	27482192	WP_099154096	91814	92734	NZ_PDUD01000039
-1	27481101	WP_099154381	27927	28880	NZ_PDUD01000043
-1	27481102	WP_099154382	28917	29693	NZ_PDUD01000043
-1	27482196	WP_099154100	95345	95893	NZ_PDUD01000039
-1	27485112	WP_099150544	95803	99774	NZ_PDUD01000019
-1	27481106	WP_099154386	31829	32713	NZ_PDUD01000043
-1	27481107	WP_099154387	32955	33965	NZ_PDUD01000043
-1	27481108	WP_099154388	34137	34634	NZ_PDUD01000043
-1	27482202	WP_099154105	99955	100476	NZ_PDUD01000039
-1	27481110	WP_099154389	34955	36397	NZ_PDUD01000043
-1	27481114	WP_099154393	39790	43158	NZ_PDUD01000043
-1	27481115	WP_099154394	43229	44902	NZ_PDUD01000043
-1	27481116	WP_099154395	45077	46960	NZ_PDUD01000043
-1	27481117	WP_099154396	46950	48866	NZ_PDUD01000043
-1	27482211	WP_099154114	114946	115572	NZ_PDUD01000039
-1	27481119	WP_099154398	51019	52392	NZ_PDUD01000043
-1	27483307	WP_099148802	20734	21867	NZ_PDUD01000004
-1	27481122	WP_099154401	55697	56863	NZ_PDUD01000043
-1	27481124	WP_099154403	57883	58485	NZ_PDUD01000043
-1	27481125	WP_099154404	58470	59969	NZ_PDUD01000043
-1	27481126	WP_099154405	60099	60929	NZ_PDUD01000043
-1	27481127	WP_099154406	60988	63054	NZ_PDUD01000043
-1	27482223	WP_099154126	125577	126173	NZ_PDUD01000039
-1	27482224	WP_099154127	126269	127339	NZ_PDUD01000039
-1	27482225	WP_099154128	127396	128277	NZ_PDUD01000039
-1	27482226	WP_099154129	128258	128716	NZ_PDUD01000039
-1	27481134	WP_099154413	69841	70275	NZ_PDUD01000043
-1	27481499	WP_099154713	8323	9042	NZ_PDUD01000048
-1	27481136	WP_099154415	75548	78901	NZ_PDUD01000043
-1	27483323	WP_099148642	41939	42382	NZ_PDUD01000004
-1	27481138	WP_099154417	82673	84952	NZ_PDUD01000043
-1	27481139	WP_099154418	85101	85589	NZ_PDUD01000043
-1	27481141	WP_099154420	87125	88522	NZ_PDUD01000043
-1	27481142	WP_099154421	88533	89111	NZ_PDUD01000043
-1	27481143	WP_099154422	89173	90093	NZ_PDUD01000043
-1	27481144	WP_099154423	90540	92753	NZ_PDUD01000043
-1	27481145	WP_099154424	93092	96019	NZ_PDUD01000043
-1	27481146	WP_099154425	96041	97090	NZ_PDUD01000043
-1	27481147	WP_099154426	97083	97703	NZ_PDUD01000043
-1	27481148	WP_099154427	97752	97961	NZ_PDUD01000043
-1	27483336	WP_099148655	55554	58178	NZ_PDUD01000004
-1	27481151	WP_099154430	105560	105919	NZ_PDUD01000043
-1	27481152	WP_099154431	105972	107189	NZ_PDUD01000043
-1	27481153	WP_099154432	107193	107855	NZ_PDUD01000043
-1	27481154	WP_099154433	107915	109582	NZ_PDUD01000043
-1	27481155	WP_099154434	109595	110398	NZ_PDUD01000043
-1	27482249	WP_099153181	24979	25530	NZ_PDUD01000032
-1	27481157	WP_099148538	1	11555	NZ_PDUD01000003
-1	27482252	WP_099153184	28721	29305	NZ_PDUD01000032
-1	27482253	WP_099153185	29503	29937	NZ_PDUD01000032
-1	27484442	WP_099151329	161225	163801	NZ_PDUD01000022
-1	27482257	WP_099153189	32937	34040	NZ_PDUD01000032
-1	27484444	WP_099151331	166583	166909	NZ_PDUD01000022
-1	27482259	WP_099153191	34831	35055	NZ_PDUD01000032
-1	27482260	WP_099153192	35194	36087	NZ_PDUD01000032
-1	27483354	WP_099148673	76941	78206	NZ_PDUD01000004
-1	27482263	WP_099153195	42998	43561	NZ_PDUD01000032
-1	27482264	WP_099153196	43717	43950	NZ_PDUD01000032
-1	27483359	WP_099148678	87760	88362	NZ_PDUD01000004
-1	27484453	WP_099151340	183453	184376	NZ_PDUD01000022
-1	27485547	WP_099151692	303847	305115	NZ_PDUD01000023
-1	27485549	WP_099151694	307802	308158	NZ_PDUD01000023
-1	27482272	WP_099153203	59738	63097	NZ_PDUD01000032
-1	27483366	WP_099148685	98428	98892	NZ_PDUD01000004
-1	27483367	WP_099148686	98927	99397	NZ_PDUD01000004
-1	27482275	WP_099153206	64800	65567	NZ_PDUD01000032
-1	27484463	WP_099151350	195946	196749	NZ_PDUD01000022
-1	27482280	WP_099153211	73919	74962	NZ_PDUD01000032
-1	27481188	WP_099148565	49428	49631	NZ_PDUD01000003
-1	27483375	WP_099148694	106388	106936	NZ_PDUD01000004
-1	27482647	WP_099153434	189001	189888	NZ_PDUD01000033
-1	27482284	WP_099153215	78781	81522	NZ_PDUD01000032
-1	27483380	WP_099148699	109646	110413	NZ_PDUD01000004
-1	27483381	WP_099148700	110582	112093	NZ_PDUD01000004
-1	27481199	WP_099148576	62726	63145	NZ_PDUD01000003
-1	27482294	WP_099153224	97409	98242	NZ_PDUD01000032
-1	27483390	WP_099148709	122153	123232	NZ_PDUD01000004
-1	27482299	WP_099153229	105381	106247	NZ_PDUD01000032
-1	27483393	WP_099148712	126065	127210	NZ_PDUD01000004
-1	27483394	WP_099148713	127661	128014	NZ_PDUD01000004
-1	27481209	WP_099148586	74637	76646	NZ_PDUD01000003
-1	27483397	WP_099148716	133015	136980	NZ_PDUD01000004
-1	27482305	WP_099153234	113108	113497	NZ_PDUD01000032
-1	27483401	WP_099148720	143683	146097	NZ_PDUD01000004
-1	27481216	WP_099148592	81949	83079	NZ_PDUD01000003
-1	27483403	WP_099148722	147588	148766	NZ_PDUD01000004
[truncated: 7,249 more rows]

[truncated: 1 more sheets: Number_changes]
